# Supplementary material for: Novel microRNAs modulating ecto-5′-nucleotidase expression
Source: Front Immunol. 2023 Jun 20;14:1199374. doi: 10.3389/fimmu.2023.1199374 (PMC10318900; doi:10.3389/fimmu.2023.1199374)
Supplement: Supplementary file 2 [file Table_1.xlsx]

## Sheet: SK28_ENTPD1_up
	z-score ENTPD1 MFI
hsa-miR-6733-3p	3.46546
hsa-miR-34b-3p	3.21874
hsa-miR-208a-3p	3.13118
hsa-miR-8485	3.09866
hsa-miR-499a-5p	2.95221
hsa-miR-6778-3p	2.76601
hsa-miR-1250-3p	2.74602
hsa-miR-6834-3p	2.57025
hsa-miR-1269b	2.45017
hsa-miR-887-5p	2.40669
hsa-miR-1273e	2.36511
hsa-miR-30b-5p	2.30483
hsa-miR-1295b-5p	2.28659
hsa-miR-1273h-3p	2.22095
hsa-miR-7978	2.20845
hsa-miR-203a-3p	2.18028
hsa-miR-6826-3p	2.16844
hsa-miR-1252-3p	2.15532
hsa-miR-6514-3p	2.12964
hsa-miR-193b-3p	2.10265
hsa-miR-299-3p	2.10235
hsa-miR-491-3p	2.05185
hsa-miR-1273-3p	2.0503
hsa-miR-605-3p	2.00164
hsa-miR-8068	2.00078
hsa-miR-3157-5p	1.9994
hsa-miR-429	1.99329
hsa-miR-5589-3p	1.98722
hsa-miR-6740-3p	1.98236
hsa-miR-511-5p	1.93473
hsa-miR-3152-5p	1.93037
hsa-miR-134-3p	1.91904
hsa-miR-7152-5p	1.89413
hsa-miR-526b-3p	1.89094
hsa-miR-548y	1.88868
hsa-miR-374c-5p	1.88868
hsa-miR-6804-3p	1.86905
hsa-miR-3678-3p	1.86905
hsa-miR-4701-5p	1.86571
hsa-miR-549a-3p	1.8519
hsa-miR-5591-3p	1.83064
hsa-miR-4711-5p	1.82835
hsa-miR-3189-3p	1.81861
hsa-miR-130a-3p	1.81436
hsa-miR-6720-3p	1.80802
hsa-miR-4783-3p	1.805
hsa-miR-570-3p	1.77012
hsa-miR-30e-5p	1.76992
hsa-miR-1289	1.76274
hsa-miR-548d-5p	1.75291
hsa-miR-3938	1.74931
hsa-miR-3616-5p	1.74208
hsa-miR-676-3p	1.72143
hsa-miR-6867-5p	1.70443
hsa-miR-4779	1.69981
hsa-miR-7152-3p	1.6989
hsa-miR-125b-5p	1.68523
hsa-miR-7113-3p	1.67659
hsa-miR-219a-2-3p	1.67553
hsa-miR-562	1.67543
hsa-miR-4425	1.66568

## Sheet: SK28_ENTPD1_down
	z-score ENTPD1 MFI
hsa-miR-6730-5p	-3.24526
hsa-miR-5681a	-3.22119
hsa-miR-585-3p	-2.83898
hsa-miR-575	-2.67614
hsa-miR-1233-3p	-2.38525
hsa-miR-6717-5p	-2.33626
hsa-miR-221-3p	-2.19319
hsa-miR-6787-3p	-2.18398
hsa-miR-921	-2.1531
hsa-miR-516b-3p	-2.04647
hsa-miR-1538	-2.04543
hsa-miR-124-3p	-2.03753
hsa-miR-4645-3p	-2.03707
hsa-miR-6876-3p	-2.01469
hsa-miR-365b-5p	-1.9444
hsa-miR-936	-1.93879
hsa-miR-6830-5p	-1.89825
hsa-miR-181c-5p	-1.87958
hsa-miR-517a-3p	-1.87281
hsa-miR-5092	-1.85275
hsa-miR-137-3p	-1.81734
hsa-miR-4647	-1.80938
hsa-miR-4677-5p	-1.80919
hsa-miR-183-5p	-1.78974
hsa-miR-125a-3p	-1.75778
hsa-miR-138-1-3p	-1.75484
hsa-miR-138-5p	-1.75484
hsa-miR-608	-1.72934
hsa-miR-1909-5p	-1.72755
hsa-miR-6716-3p	-1.727
hsa-miR-4716-3p	-1.72381
hsa-miR-4662b	-1.72363
hsa-miR-761	-1.72279
hsa-miR-1908-5p	-1.70854
hsa-miR-508-5p	-1.70694
hsa-miR-100-5p	-1.70365
hsa-miR-3118	-1.68439
hsa-miR-183-3p	-1.68436
hsa-miR-4721	-1.67469
hsa-miR-939-3p	-1.67129
hsa-miR-3529-5p	-1.66514
hsa-miR-124-5p	-1.66211
hsa-miR-6834-5p	-1.65664

## Sheet: MDA_CD274_up
	z-Score CD274 MFI
hsa-miR-3928-5p	5.06728
hsa-miR-5701	4.48063
hsa-miR-6513-3p	4.21608
hsa-miR-5589-5p	4.2129
hsa-miR-1539	3.64611
hsa-miR-6516-5p	3.6075
hsa-miR-6804-3p	3.57901
hsa-miR-128-1-5p	3.53061
hsa-miR-605-5p	3.45027
hsa-miR-4474-5p	3.34971
hsa-miR-1237-3p	3.28787
hsa-miR-92a-1-5p	3.20298
hsa-miR-7855-5p	3.19621
hsa-miR-4435	3.12977
hsa-miR-4536-5p	2.92602
hsa-miR-548az-3p	2.91289
hsa-miR-4485-3p	2.88033
hsa-miR-3190-5p	2.83188
hsa-miR-7157-3p	2.83045
hsa-miR-1972	2.78162
hsa-miR-548f-3p	2.73325
hsa-miR-6736-5p	2.72332
hsa-miR-299-3p	2.71753
hsa-miR-2114-5p	2.71187
hsa-miR-140-3p	2.69391
hsa-miR-6737-3p	2.69304
hsa-miR-203b-5p	2.6744
hsa-miR-629-3p	2.65393
hsa-miR-6768-5p	2.62116
hsa-miR-3683	2.60226
hsa-miR-4300	2.57649
hsa-miR-4684-3p	2.56055
hsa-miR-29c-3p	2.55562
hsa-miR-6781-5p	2.51972
hsa-miR-33a-3p	2.51178
hsa-miR-451b	2.50419
hsa-miR-4660	2.46932
hsa-miR-8068	2.46767
hsa-miR-6769a-5p	2.4376
hsa-miR-3922-3p	2.41514
hsa-miR-6893-3p	2.40483
hsa-miR-3186-3p	2.38372
hsa-miR-203a-3p	2.38357
hsa-miR-548b-3p	2.36739
hsa-miR-18b-5p	2.36733
hsa-miR-3620-3p	2.32865
hsa-miR-124-3p	2.31136
hsa-miR-4494	2.31006
hsa-miR-4703-3p	2.2949
hsa-miR-5096	2.27142
hsa-miR-541-3p	2.26197
hsa-miR-3666	2.25891
hsa-miR-197-3p	2.2226
hsa-miR-513a-3p	2.19862
hsa-miR-3679-3p	2.19453
hsa-miR-7156-5p	2.1652
hsa-miR-6752-3p	2.15197
hsa-miR-6797-3p	2.14777
hsa-miR-19b-2-5p	2.14357
hsa-miR-595	2.13421
hsa-miR-301b-5p	2.11131
hsa-miR-6830-3p	2.09784
hsa-miR-3177-3p	2.09457
hsa-miR-409-3p	2.08972
hsa-miR-7151-3p	2.07936
hsa-miR-4435	2.05783
hsa-miR-4763-3p	2.05764
hsa-miR-8075	2.04293
hsa-miR-6511a-3p	2.03425
hsa-miR-3074-5p	2.03406
hsa-miR-3138	2.02658
hsa-miR-6856-3p	2.02143
hsa-miR-6868-5p	2.00491
hsa-miR-548f-3p	2.00153
hsa-miR-5580-3p	1.99849
hsa-miR-137-3p	1.99391
hsa-miR-19b-3p	1.99138
hsa-miR-6776-5p	1.96179
hsa-miR-6811-5p	1.94918
hsa-miR-378g	1.94499
hsa-miR-891b	1.94116
hsa-miR-3199	1.94036
hsa-miR-4769-5p	1.93387
hsa-miR-548h-5p	1.91393
hsa-miR-767-3p	1.89236
hsa-miR-92b-3p	1.89236
hsa-miR-4470	1.89075
hsa-miR-449a	1.88163
hsa-miR-146b-3p	1.87915
hsa-miR-365b-5p	1.87866
hsa-miR-216a-3p	1.87292
hsa-miR-3690	1.85117
hsa-let-7a-2-3p	1.84386
hsa-miR-153-3p	1.84221
hsa-miR-609	1.84082
hsa-miR-4747-3p	1.83231
hsa-miR-147a	1.81412
hsa-miR-7112-5p	1.80754
hsa-miR-4684-5p	1.80154
hsa-miR-203b-3p	1.80154
hsa-miR-4648	1.78457
hsa-miR-6756-3p	1.78453
hsa-miR-6778-3p	1.77823
hsa-miR-548l	1.76964
hsa-miR-2355-5p	1.75096
hsa-miR-6835-3p	1.74794
hsa-miR-4482-3p	1.74628
hsa-miR-4540	1.74281
hsa-miR-4529-3p	1.74281
hsa-miR-519a-3p	1.71479
hsa-miR-519b-3p	1.71479
hsa-miR-4312	1.70904
hsa-miR-134-3p	1.7073
hsa-miR-3162-3p	1.7064
hsa-miR-6788-5p	1.70578
hsa-miR-363-5p	1.70333
hsa-miR-3064-5p	1.69794
hsa-miR-1972	1.69769
hsa-miR-502-5p	1.69122
hsa-miR-19b-1-5p	1.68992
hsa-miR-4480	1.68948
hsa-miR-4738-3p	1.6845
hsa-miR-544a	1.68204
hsa-miR-6511b-3p	1.67979
hsa-miR-26a-1-3p	1.67806
hsa-miR-6832-3p	1.67723
hsa-miR-519c-5p	1.65719
hsa-miR-654-5p	1.65534
hsa-miR-5195-3p	1.65005
hsa-miR-548a-3p	1.64597

## Sheet: MDA_CD274_down
	z-Score CD274 MFI
hsa-miR-512-3p	-3.9306
hsa-miR-1273c	-3.87684
hsa-miR-1204	-3.19315
hsa-miR-3117-3p	-2.9705
hsa-miR-1228-3p	-2.88606
hsa-miR-4633-5p	-2.68261
hsa-miR-2467-3p	-2.66032
hsa-miR-631	-2.65225
hsa-miR-769-5p	-2.49264
hsa-miR-7114-3p	-2.46292
hsa-miR-4754	-2.44756
hsa-miR-1299	-2.42417
hsa-miR-1293	-2.42417
hsa-miR-151a-5p	-2.39739
hsa-miR-4522	-2.37114
hsa-miR-6821-3p	-2.36745
hsa-miR-3116	-2.35901
hsa-miR-2467-5p	-2.34725
hsa-miR-6733-5p	-2.34617
hsa-miR-3188	-2.33905
hsa-miR-641	-2.30856
hsa-miR-4504	-2.29833
hsa-miR-3116	-2.2919
hsa-miR-6894-3p	-2.26263
hsa-miR-7853-5p	-2.23985
hsa-miR-4285	-2.23174
hsa-miR-6880-5p	-2.22686
hsa-miR-4678	-2.22123
hsa-miR-4786-5p	-2.21619
hsa-miR-511-5p	-2.21216
hsa-miR-3173-3p	-2.20592
hsa-miR-1273a	-2.18728
hsa-miR-876-3p	-2.1859
hsa-miR-214-3p	-2.1852
hsa-miR-4475	-2.16819
hsa-miR-3921	-2.13593
hsa-miR-6744-3p	-2.13418
hsa-miR-4662a-5p	-2.12829
hsa-miR-5008-5p	-2.12726
hsa-miR-3910	-2.12533
hsa-miR-1224-5p	-2.10336
hsa-miR-4269	-2.09921
hsa-miR-3672	-2.09743
hsa-miR-6807-5p	-2.08826
hsa-miR-3689d	-2.05078
hsa-miR-6717-5p	-2.02997
hsa-miR-1185-5p	-2.02846
hsa-miR-1287-5p	-2.01479
hsa-miR-766-5p	-2.00093
hsa-miR-6797-5p	-1.98477
hsa-miR-3907	-1.96867
hsa-miR-4633-3p	-1.96525
hsa-miR-7-2-3p	-1.95584
hsa-miR-4789-5p	-1.95409
hsa-miR-1304-5p	-1.94602
hsa-miR-6760-5p	-1.94036
hsa-miR-4661-5p	-1.93265
hsa-miR-3150b-3p	-1.92906
hsa-miR-8053	-1.8977
hsa-miR-330-5p	-1.89049
hsa-miR-146a-5p	-1.88865
hsa-miR-3915	-1.88283
hsa-miR-5571-3p	-1.86605
hsa-miR-105-5p	-1.86368
hsa-miR-122b-5p	-1.86303
hsa-miR-5190	-1.85761
hsa-miR-4506	-1.84325
hsa-miR-3610	-1.83755
hsa-miR-6884-5p	-1.81198
hsa-miR-576-3p	-1.81166
hsa-miR-6769b-5p	-1.80362
hsa-miR-3196	-1.7993
hsa-miR-506-5p	-1.78576
hsa-miR-4790-3p	-1.77935
hsa-miR-3682-3p	-1.77553
hsa-miR-7975	-1.77086
hsa-miR-4514	-1.77043
hsa-miR-924	-1.76762
hsa-miR-6509-5p	-1.76452
hsa-miR-1254	-1.7644
hsa-miR-4750-5p	-1.76225
hsa-miR-3945	-1.75981
hsa-miR-219a-2-3p	-1.75203
hsa-miR-548ag	-1.74888
hsa-miR-4730	-1.73537
hsa-miR-1236-5p	-1.7297
hsa-miR-1231	-1.72886
hsa-miR-5093	-1.71189
hsa-miR-556-5p	-1.7086
hsa-miR-5197-5p	-1.70345
hsa-miR-6800-3p	-1.69666
hsa-miR-330-3p	-1.69619
hsa-miR-3135a	-1.69066
hsa-miR-218-1-3p	-1.69057
hsa-miR-6769b-3p	-1.6901
hsa-miR-6506-3p	-1.68521
hsa-miR-6815-5p	-1.68216
hsa-miR-4481	-1.68179
hsa-miR-4749-5p	-1.68162
hsa-miR-4755-5p	-1.68162
hsa-miR-6789-3p	-1.67561
hsa-miR-4496	-1.66501
hsa-miR-6892-5p	-1.65819
hsa-miR-661	-1.65607
hsa-miR-380-5p	-1.65529
hsa-miR-522-3p	-1.64893
hsa-miR-548ae-3p	-1.64697

## Sheet: SK28_NT5E_up
	z-score NT5E MFI
hsa-miR-134-3p	4.8731
hsa-miR-7854-3p	3.03867
hsa-miR-6514-3p	2.9111
hsa-miR-6132	2.80439
hsa-miR-146b-3p	2.5096
hsa-miR-3152-5p	2.49868
hsa-miR-6736-3p	2.44915
hsa-miR-3605-5p	2.24045
hsa-miR-593-5p	2.11553
hsa-miR-5697	2.10091
hsa-miR-548au-3p	2.09099
hsa-miR-34b-5p	2.08415
hsa-miR-6818-5p	2.06173
hsa-miR-4692	2.03876
hsa-miR-555	2.02807
hsa-miR-516b-5p	2.0128
hsa-miR-520a-5p	2.0128
hsa-miR-34b-3p	1.99941
hsa-miR-7110-3p	1.93235
hsa-miR-6786-3p	1.9136
hsa-miR-885-3p	1.90938
hsa-miR-6867-5p	1.9001
hsa-miR-4672	1.89443
hsa-miR-3126-5p	1.849
hsa-miR-29c-3p	1.84001
hsa-miR-5187-5p	1.83726
hsa-miR-4524b-3p	1.83712
hsa-miR-5681a	1.83577
hsa-miR-614	1.82078
hsa-miR-4801	1.80855
hsa-miR-31-5p	1.79155
hsa-miR-3923	1.77774
hsa-miR-3529-3p	1.74799
hsa-miR-499a-5p	1.73972
hsa-miR-224-3p	1.73647
hsa-miR-147a	1.73635
hsa-miR-5093	1.72225
hsa-miR-6866-3p	1.72195
hsa-miR-4264	1.72004
hsa-miR-4736	1.7142
hsa-miR-6734-5p	1.70224
hsa-miR-6884-5p	1.70196
hsa-miR-5699-5p	1.69796
hsa-miR-523-3p	1.69403
hsa-miR-16-5p	1.69135
hsa-miR-517c-3p	1.679
hsa-miR-127-5p	1.66796
hsa-miR-3677-5p	1.6676
hsa-miR-6859-3p	1.65833
hsa-miR-449a	1.65601
hsa-miR-449c-5p	1.65543
hsa-miR-874-3p	1.64954
hsa-miR-6829-3p	1.64953
hsa-miR-5585-5p	1.64714

## Sheet: SK28_NT5E_down_x0009__x0009_
	z-score NT5E MFI
hsa-miR-6787-3p	-3.01106
hsa-miR-22-3p	-2.77776
hsa-miR-203a-5p	-2.58231
hsa-miR-181-2-3p	-2.56126
hsa-miR-92b-3p	-2.55511
hsa-miR-1285-5p	-2.54743
hsa-miR-6795-3p	-2.39069
hsa-miR-6888-3p	-2.35751
hsa-miR-921	-2.32627
hsa-miR-193a-3p	-2.32309
hsa-miR-4647	-2.30386
hsa-miR-6876-3p	-2.2655
hsa-miR-5584-3p	-2.22367
hsa-miR-4714-5p	-2.20115
hsa-miR-3134	-2.18807
hsa-miR-6780a-3p	-2.15359
hsa-miR-6759-3p	-2.12756
hsa-miR-1538	-2.12433
hsa-miR-373-3p	-2.12227
hsa-miR-3942-3p	-2.10468
hsa-miR-3176	-2.1018
hsa-miR-6820-3p	-2.09184
hsa-miR-548t-3p	-2.06908
hsa-miR-199a-5p	-2.06598
hsa-miR-3118	-2.02617
hsa-miR-578	-2.01834
hsa-miR-124-3p	-2.01289
hsa-miR-885-5p	-2.01015
hsa-miR-664b-3p	-1.96819
hsa-miR-1298-3p	-1.9126
hsa-miR-34a-3p	-1.91244
hsa-miR-6739-3p	-1.85327
hsa-miR-4259	-1.85232
hsa-miR-378h	-1.84895
hsa-miR-4676-5p	-1.83368
hsa-miR-6809-3p	-1.82241
hsa-miR-939-3p	-1.80723
hsa-miR-4670-5p	-1.80715
hsa-miR-8055	-1.80059
hsa-miR-148b-3p	-1.78379
hsa-miR-6728-3p	-1.76667
hsa-miR-520d-3p	-1.7636
hsa-miR-155-5p	-1.76053
hsa-miR-8082	-1.75989
hsa-miR-585-3p	-1.75444
hsa-miR-6882-3p	-1.74211
hsa-miR-502-5p	-1.74078
hsa-miR-203b-5p	-1.72674
hsa-miR-520e-3p	-1.72517
hsa-miR-4662b	-1.72072
hsa-miR-4480	-1.71938
hsa-miR-8056	-1.71167
hsa-miR-1252-3p	-1.70364
hsa-miR-143-5p	-1.703
hsa-miR-5190	-1.69816
hsa-miR-4764-3p	-1.66035

## Sheet: MDA_NT5E_up
	z-score NT5E MFI
hsa-miR-196a-3p	3.4919
hsa-miR-5589-3p	2.93132
hsa-miR-181d-3p	2.70435
hsa-miR-3189-3p	2.69759
hsa-miR-4673	2.62693
hsa-miR-6514-3p	2.62647
hsa-miR-191-5p	2.56556
hsa-miR-6859-3p	2.49852
hsa-miR-3116	2.49695
hsa-miR-5689	2.48203
hsa-miR-608	2.43649
hsa-miR-1249-5p	2.38032
hsa-miR-4664-5p	2.34491
hsa-miR-6819-5p	2.33581
hsa-miR-4514	2.31416
hsa-miR-8073	2.26642
hsa-miR-4672	2.23498
hsa-miR-4732-5p	2.22314
hsa-miR-593-5p	2.21131
hsa-miR-92a-1-5p	2.16834
hsa-miR-5589-5p	2.1681
hsa-miR-6804-3p	2.15491
hsa-miR-16-5p	2.10015
hsa-miR-3126-5p	2.07389
hsa-miR-3616-3p	2.05435
hsa-miR-3918	2.04534
hsa-miR-4688	2.02594
hsa-miR-6515-5p	2.01937
hsa-miR-1199-3p	2.01905
hsa-miR-134-3p	1.9874
hsa-miR-5702	1.98708
hsa-miR-548al	1.98606
hsa-miR-4655-5p	1.97853
hsa-miR-1273h-5p	1.94536
hsa-miR-6737-5p	1.92176
hsa-miR-15a-5p	1.90147
hsa-miR-4505	1.89785
hsa-miR-5196-5p	1.88866
hsa-miR-4687-3p	1.88841
hsa-miR-4697-5p	1.88841
hsa-miR-4467	1.88305
hsa-miR-182-3p	1.84586
hsa-miR-6764-5p	1.8054
hsa-miR-4438	1.80312
hsa-miR-6753-3p	1.79389
hsa-miR-6772-3p	1.79209
hsa-miR-4692	1.78573
hsa-miR-6753-5p	1.77983
hsa-miR-1293	1.76333
hsa-miR-6800-5p	1.75519
hsa-miR-6722-3p	1.73791
hsa-miR-127-5p	1.73072
hsa-miR-210-5p	1.71215
hsa-miR-4733-5p	1.69952
hsa-miR-4734	1.69952
hsa-miR-4482-3p	1.69639
hsa-miR-5008-5p	1.66462
hsa-miR-637	1.65558
hsa-miR-3127-5p	1.6481
hsa-miR-224-3p	1.64536

## Sheet: MDA_NT5E_down
	z-score NT5E MFI
hsa-miR-512-3p	-4.9863
hsa-miR-2467-3p	-2.57216
hsa-miR-455-5p	-2.54072
hsa-miR-193a-3p	-2.48298
hsa-miR-376c-5p	-2.46828
hsa-miR-659-3p	-2.38046
hsa-miR-203b-3p	-2.28777
hsa-miR-376b-5p	-2.27596
hsa-miR-1285-5p	-2.27008
hsa-miR-5190	-2.26876
hsa-miR-3134	-2.26778
hsa-miR-550b-2-5p	-2.22855
hsa-miR-4480	-2.19741
hsa-miR-4703-5p	-2.14291
hsa-miR-143-5p	-2.08746
hsa-miR-519a-3p	-2.02338
hsa-miR-181-2-3p	-2.01113
hsa-miR-302b-3p	-1.98239
hsa-miR-378g	-1.94042
hsa-miR-6811-5p	-1.93058
hsa-miR-3190-5p	-1.88441
hsa-miR-148a-3p	-1.88286
hsa-miR-4713-3p	-1.87152
hsa-miR-1298-3p	-1.86349
hsa-miR-302a-3p	-1.86022
hsa-miR-3149	-1.84615
hsa-miR-193b-3p	-1.82933
hsa-miR-5584-3p	-1.81923
hsa-miR-3681-3p	-1.81688
hsa-miR-148b-3p	-1.80223
hsa-miR-4676-5p	-1.79634
hsa-miR-155-5p	-1.77669
hsa-miR-8056	-1.76201
hsa-miR-6800-3p	-1.73025
hsa-miR-22-3p	-1.72495
hsa-miR-3157-3p	-1.7129
hsa-miR-3118	-1.69528
hsa-miR-3691-5p	-1.668
hsa-miR-520d-3p	-1.66071
