# Supplementary material for: Novel microRNAs modulating ecto-5′-nucleotidase expression
Source: Front Immunol. 2023 Jun 20;14:1199374. doi: 10.3389/fimmu.2023.1199374 (PMC10318900; doi:10.3389/fimmu.2023.1199374)
Supplement: Supplementary file 3 [file Table_2.xlsx]

## Sheet: NT5E-cor
name.vector	cor.vector	pval.vector
NT5E	1	0
ZNF281	0.925178	0
MIRLET7D	0.916375	0
KCNMB3	0.908005	0
AC007390.2	0.887937	1e-05
USPL1	0.88158	1e-05
GPATCH2	0.87697	2e-05
AP000240.1	0.872217	2e-05
ANKRD36C	0.861098	4e-05
AL390728.6	0.860942	4e-05
PTPN12	0.853217	5e-05
ZNF117	0.851883	6e-05
ANAPC13	0.849995	6e-05
SUZ12P1	0.848864	6e-05
OBSCN-AS1	0.848569	6e-05
ANKRD18A	0.848566	6e-05
LIFR	0.846631	7e-05
RC3H1	0.845999	7e-05
AL353763.2	0.843598	8e-05
CRCP	0.8429	8e-05
GNPAT	0.842556	8e-05
DMTF1	0.840642	9e-05
ZC3H11A	0.838703	9e-05
ZNF655	0.836579	0.0001
DIS3	0.836478	0.0001
SALL1	0.835158	0.00011
Z97989.1	0.834308	0.00011
AC005154.1	0.833445	0.00011
DPY19L2P1	0.832761	0.00012
LCA5L	0.831519	0.00012
DGKI	0.831488	0.00012
AC127024.5	0.831203	0.00012
MCPH1	0.830557	0.00013
AL592435.1	0.830495	0.00013
DLX6-AS1	0.830161	0.00013
SPDYE1	0.829846	0.00013
CCDC122	0.829698	0.00013
PURB	0.829657	0.00013
SBDS	0.829458	0.00013
DGKH	0.828894	0.00013
LINC01138	0.828738	0.00013
AL136164.3	0.826727	0.00014
ITGAV	0.825077	0.00015
PIBF1	0.822971	0.00016
NA	0.822966	0.00016
MDFIC	0.822863	0.00016
CCT6P3	0.822712	0.00017
ZNF107	0.82267	0.00017
ZNF189	0.822195	0.00017
AC109587.1	0.822083	0.00017
NAA35	0.821195	0.00017
KMT2E	0.820979	0.00018
ZNF181	0.820466	0.00018
ZBTB41	0.820392	0.00018
THAP1	0.819879	0.00018
AC025569.1	0.818939	0.00019
DPM1	0.818926	0.00019
SRP9	0.817725	0.0002
POLR2M	0.817504	0.0002
ZNF280C	0.817323	0.0002
ATP1A3	0.817295	0.0002
AC245100.4	0.816932	0.0002
AC006001.4	0.816383	0.0002
PSMA2	0.815619	0.00021
INTS6	0.815543	0.00021
SLC10A7	0.815476	0.00021
MAP3K7	0.814934	0.00021
AQR	0.813961	0.00022
GGPS1	0.813909	0.00022
RECK	0.812896	0.00023
POLR3F	0.81258	0.00023
AC000123.2	0.812557	0.00023
LRRCC1	0.811116	0.00024
FBXO3	0.810903	0.00024
CDK13	0.810898	0.00024
DNAJC2	0.810201	0.00025
HERPUD2	0.809481	0.00026
YES1	0.809202	0.00026
ZNF462	0.808918	0.00026
AP000254.1	0.808127	0.00027
AC015922.4	0.807009	0.00028
SYT17	0.8068	0.00028
SBDSP1	0.804359	0.0003
AC134043.2	0.804062	0.0003
ZNF92	0.804002	0.0003
MECOM	0.803921	0.0003
NFX1	0.803664	0.00031
RPL26P19	0.803161	0.00031
RPS20	0.803089	0.00031
CABYR	0.802481	0.00032
POU3F3	0.80196	0.00032
BMT2	0.80149	0.00033
ZNF273	0.801296	0.00033
RPL21P28	0.80111	0.00033
ZNF12	0.80062	0.00034
AC003681.1	0.799299	0.00035
GDNF-AS1	0.799132	0.00035
TUG1	0.799029	0.00035
TMEM200C	0.798952	0.00035
YAE1D1	0.798654	0.00036
UGGT2	0.798347	0.00036
TGOLN2	0.79808	0.00036
FAM206A	0.797332	0.00037
ZNF680	0.79684	0.00038
PPP4R3A	0.796421	0.00038
AC096642.1	0.796019	0.00039
ANO4	0.796003	0.00039
PITPNB	0.795622	0.00039
CBWD6	0.795374	0.00039
SKAP2	0.794745	0.0004
COG3	0.794717	0.0004
TES	0.79461	0.0004
ZNF558	0.794444	0.0004
SUCO	0.794219	0.00041
KIAA1217	0.794211	0.00041
HOXA1	0.793801	0.00041
POM121B	0.793395	0.00042
CCDC73	0.793324	0.00042
ERCC6L2	0.793137	0.00042
PMS2P10	0.792922	0.00042
AL136164.4	0.791495	0.00044
TPST1	0.791053	0.00044
WDR26	0.790984	0.00045
TRIP11	0.790808	0.00045
ETV1	0.790558	0.00045
AVL9	0.79008	0.00046
ICE2	0.790012	0.00046
INAFM2	0.789941	0.00046
DCAF10	0.789492	0.00046
AMMECR1	0.788805	0.00047
NOL8	0.787809	0.00049
AC018638.7	0.787367	0.00049
SCHIP1	0.786881	0.0005
TRMT10A	0.786702	0.0005
TOPORS	0.78633	0.00051
ARHGEF10	0.785785	0.00052
CD44-AS1	0.785693	0.00052
SP4	0.784293	0.00054
C8orf46	0.784163	0.00054
UNC13C	0.78413	0.00054
ZFP1	0.784047	0.00054
MICU2	0.783607	0.00055
FAM172A	0.783273	0.00055
DESI2	0.782885	0.00056
PUM1	0.782111	0.00057
HAT1	0.781956	0.00057
RPS6KA3	0.781435	0.00058
HS3ST5	0.781406	0.00058
RGS4	0.781173	0.00058
EOGT	0.781149	0.00059
TMSB15A	0.780899	0.00059
TBPL1	0.78064	0.00059
KIZ-AS1	0.779814	0.00061
FNDC3A	0.779246	0.00062
PFDN4	0.779181	0.00062
ERP44	0.778738	0.00062
COMMD6	0.778255	0.00063
ING3	0.777997	0.00064
C8orf59	0.777989	0.00064
RPL26	0.777685	0.00064
S100A11	0.777432	0.00065
AC009237.15	0.777044	0.00065
TRMT6	0.777022	0.00065
ZNF292	0.776896	0.00066
RSBN1L	0.776809	0.00066
PRICKLE2	0.776742	0.00066
RPL13AP25	0.776142	0.00067
ABCA1	0.775924	0.00067
SND1-IT1	0.775824	0.00067
SEC61G	0.775536	0.00068
AMPH	0.775307	0.00068
LINC00310	0.77516	0.00069
AL356234.3	0.775155	0.00069
RNF219	0.774526	0.0007
C5orf63	0.774348	0.0007
PON2	0.774228	0.0007
PREX2	0.773828	0.00071
LRRC39	0.773413	0.00072
ZSCAN32	0.773125	0.00072
AL136531.1	0.773083	0.00073
PRKAA1	0.772429	0.00074
FMN2	0.772227	0.00074
AL035071.1	0.772165	0.00074
LYN	0.772011	0.00075
ZCCHC7	0.771716	0.00075
LINC02104	0.771699	0.00075
AC022893.1	0.771491	0.00076
MINDY2	0.770925	0.00077
NSA2	0.770802	0.00077
AC245060.6	0.770429	0.00078
CA13	0.770117	0.00078
RNU1-106P	0.770094	0.00078
SLC26A4	0.769733	0.00079
THUMPD3-AS1	0.769714	0.00079
AC009962.1	0.768752	0.00081
LPAR4	0.768632	0.00081
TCF7L2	0.768543	0.00081
ASAP1	0.76841	0.00082
AC073332.1	0.768319	0.00082
PEG10	0.768306	0.00082
GPALPP1	0.768242	0.00082
AC068234.2	0.767562	0.00084
LSM5	0.767501	0.00084
PCDHB6	0.767261	0.00084
GRIA4	0.767195	0.00084
TCAF1	0.766558	0.00086
AC007066.2	0.766372	0.00086
SRRM1	0.766162	0.00087
KITLG	0.765659	0.00088
ESF1	0.76564	0.00088
THOC7	0.765579	0.00088
CRB1	0.765461	0.00088
KLHL7-AS1	0.765071	0.00089
SCYL3	0.764623	0.0009
LINC01158	0.76451	0.0009
TATDN1	0.764506	0.0009
NFAT5	0.764373	0.00091
AC010834.3	0.764117	0.00091
RYBP	0.764095	0.00091
ZMYM5	0.763972	0.00091
TVP23B	0.763779	0.00092
RASAL2	0.763748	0.00092
NR5A2	0.763203	0.00093
PPM1N	0.763024	0.00094
FAM105A	0.763019	0.00094
GATAD1	0.762877	0.00094
ZBTB20	0.762859	0.00094
ZFC3H1	0.762858	0.00094
AL589743.1	0.762741	0.00094
HAS2-AS1	0.762553	0.00095
ZNF138	0.762541	0.00095
WT1	0.762366	0.00095
HTR2B	0.762343	0.00095
AL133330.1	0.76204	0.00096
IGSF6	0.761922	0.00096
CHD9	0.761816	0.00096
AC120053.1	0.761647	0.00097
OSBPL3	0.761525	0.00097
C1QTNF3	0.76121	0.00098
AL390728.4	0.761077	0.00098
ABCA13	0.761048	0.00098
USP3-AS1	0.76087	0.00099
RPL39	0.76054	0.001
PTPRG	0.760453	0.001
TROVE2	0.760386	0.001
RPL24P8	0.760286	0.001
SPESP1	0.759987	0.00101
EXOSC3	0.759966	0.00101
PVT1	0.759746	0.00101
SPARCL1	0.759481	0.00102
ZNF596	0.759242	0.00103
AC000123.3	0.7592	0.00103
PRPF40A	0.758876	0.00104
AC011290.2	0.758682	0.00104
SATB2	0.758656	0.00104
KLHDC10	0.758479	0.00105
STXBP5L	0.758438	0.00105
RSPH3	0.758267	0.00105
MAGI2-AS3	0.758175	0.00105
AC009812.4	0.758145	0.00106
SEMA3E	0.758061	0.00106
RBM26	0.757907	0.00106
TRA2A	0.757701	0.00107
PGAP1	0.757608	0.00107
MZT1	0.75754	0.00107
KBTBD2	0.757404	0.00107
AL122125.1	0.757342	0.00108
CNTN6	0.757309	0.00108
C8orf44	0.757229	0.00108
C15orf41	0.756656	0.00109
NKX2-2	0.756134	0.00111
CCT6P1	0.756133	0.00111
AL049838.1	0.75611	0.00111
ERP27	0.755859	0.00112
RAB9B	0.755778	0.00112
ARL6IP5	0.755405	0.00113
MTRF1	0.755348	0.00113
LIN7C	0.755315	0.00113
AL133243.2	0.755251	0.00113
AL353588.1	0.754771	0.00114
CCDC126	0.754731	0.00115
LINC00467	0.754452	0.00115
NA	0.754298	0.00116
ASPH	0.754014	0.00117
ZNF148	0.753962	0.00117
SPDYE6	0.753945	0.00117
TRIM67	0.753572	0.00118
AC083843.4	0.753566	0.00118
UBE3A	0.753386	0.00118
HAPLN1	0.753334	0.00118
AC245060.4	0.753243	0.00119
AP000873.2	0.752448	0.00121
PMP2	0.752425	0.00121
TMEM87B	0.75231	0.00121
ARID4A	0.752263	0.00121
TMEM67	0.752028	0.00122
AP000648.3	0.751388	0.00124
SREK1IP1	0.751157	0.00125
THUMPD1	0.751145	0.00125
PAN3	0.751108	0.00125
LINC00265	0.751083	0.00125
MS4A7	0.750978	0.00125
ZNF845	0.750667	0.00126
LINC01579	0.750401	0.00127
NECTIN3	0.749537	0.00129
SCN4B	0.748657	0.00132
RBM27	0.748422	0.00133
AARD	0.748288	0.00133
BCAP29	0.748221	0.00134
PPEF1	0.747882	0.00135
CPB2	0.747775	0.00135
AC018904.1	0.74773	0.00135
RBMS3	0.74701	0.00137
AC002553.2	0.746491	0.00139
PSMA1	0.746463	0.00139
PPP6C	0.746335	0.00139
CALD1	0.746132	0.0014
FBXO4	0.745842	0.00141
TTC3P1	0.74576	0.00141
RALA	0.74518	0.00143
INTS8	0.744899	0.00144
CAPZA2	0.744766	0.00145
CCDC7	0.744506	0.00145
NA	0.744477	0.00145
PNRC2	0.744426	0.00146
ARID4B	0.744418	0.00146
MLC1	0.744155	0.00147
EFCAB10	0.74385	0.00148
TBL1XR1	0.743684	0.00148
UFM1	0.743591	0.00148
WFDC1	0.743255	0.0015
ARF4	0.743225	0.0015
CPED1	0.74305	0.0015
TPT1P9	0.742824	0.00151
ATG5	0.742573	0.00152
SMU1	0.742338	0.00153
NEK7	0.742307	0.00153
RAC1	0.742287	0.00153
SLC30A10	0.74206	0.00154
FBXO28	0.741982	0.00154
NRCAM	0.741975	0.00154
SOX2-OT	0.741757	0.00155
NIPBL	0.741552	0.00155
GLCCI1	0.74127	0.00156
TAX1BP1	0.741197	0.00157
LINC01828	0.740753	0.00158
PRKCI	0.740682	0.00159
PLAC1	0.740619	0.00159
UBR5-AS1	0.740482	0.00159
KALRN	0.740396	0.0016
NA	0.740224	0.0016
USP16	0.74007	0.00161
MUC7	0.739888	0.00161
PHF14	0.739477	0.00163
2007-09-01	0.739437	0.00163
SRI	0.739293	0.00164
HS6ST2	0.739147	0.00164
PPP1R12B	0.738926	0.00165
AC112220.2	0.738916	0.00165
COP1	0.738897	0.00165
ANKIB1	0.738693	0.00166
ACPP	0.738595	0.00166
PRRC2C	0.738438	0.00167
MIR99AHG	0.738428	0.00167
CUL5	0.73841	0.00167
HCN1	0.738262	0.00167
B3GALT1	0.738152	0.00168
SH3YL1	0.738058	0.00168
CELF1	0.737927	0.00169
MBD5	0.737383	0.00171
GHET1	0.737302	0.00171
CNTRL	0.737291	0.00171
AC073335.2	0.736874	0.00173
USP3	0.736848	0.00173
KPNA3	0.736704	0.00173
CBLL1	0.736299	0.00175
AL359752.1	0.736243	0.00175
SNX13	0.735944	0.00176
IMMP1L	0.735878	0.00176
RPGR	0.735843	0.00176
RPL7AP50	0.735833	0.00177
ZNF280D	0.735731	0.00177
ITCH	0.735538	0.00178
GRID2	0.735532	0.00178
C7orf25	0.735328	0.00178
EIF4G3	0.735258	0.00179
RUNX2	0.735019	0.0018
ZC3H14	0.734954	0.0018
RPL32	0.734934	0.0018
AL392172.1	0.734823	0.0018
ELK4	0.733894	0.00184
FAM133B	0.733878	0.00184
ANKMY2	0.733806	0.00185
SGO1-AS1	0.733587	0.00185
DLEU2	0.733536	0.00186
L3MBTL4	0.733247	0.00187
ZNF337-AS1	0.732902	0.00188
TMF1	0.73289	0.00188
AC108058.1	0.73283	0.00188
BX664727.3	0.732821	0.00189
UBE2V2	0.73276	0.00189
AGPAT5	0.732644	0.00189
LRRFIP1P1	0.732575	0.0019
RAPGEF4	0.732563	0.0019
HIST2H2BE	0.732556	0.0019
LEKR1	0.73221	0.00191
IMPAD1	0.732102	0.00191
NDUFA5	0.732024	0.00192
AC006058.4	0.731875	0.00192
ARFGEF1	0.731791	0.00193
NAALAD2	0.731757	0.00193
AC006058.1	0.731665	0.00193
AC069209.1	0.731498	0.00194
GRIN3A	0.731243	0.00195
LINC02141	0.731191	0.00195
STAM2	0.731012	0.00196
RNASE1	0.730365	0.00199
MSC-AS1	0.73019	0.002
PPP2R5A	0.729787	0.00201
RALGAPB	0.729746	0.00201
DBF4	0.729736	0.00201
AP001469.3	0.729697	0.00202
CSPP1	0.729616	0.00202
GSN-AS1	0.729123	0.00204
RRM2B	0.728958	0.00205
AC006480.2	0.72867	0.00206
SBSPON	0.728669	0.00206
MIR17HG	0.728631	0.00206
NAA16	0.728593	0.00206
OXR1	0.727939	0.00209
ZDHHC13	0.727924	0.00209
RPL30	0.727863	0.0021
DENND1B	0.72778	0.0021
NA	0.727506	0.00211
RUNDC3A-AS1	0.727468	0.00211
RSF1	0.727434	0.00212
IFT88	0.727377	0.00212
CEP350	0.727231	0.00212
LNPK	0.726755	0.00215
ANKRD7	0.726708	0.00215
RPS23P8	0.726706	0.00215
AC100814.1	0.726507	0.00216
CRYZL2P	0.726235	0.00217
MPP6	0.725966	0.00218
RIDA	0.725539	0.0022
ZNF195	0.725387	0.00221
CASC4	0.725157	0.00222
ODR4	0.724846	0.00223
USP42	0.724527	0.00225
ZC3H11B	0.724309	0.00226
LINC01102	0.724298	0.00226
TPP2	0.724241	0.00226
GLI3	0.724166	0.00227
ATP5F1E	0.723476	0.0023
TPRKB	0.723421	0.0023
MTRNR2L1	0.723395	0.0023
KCNH8	0.723197	0.00231
AC004130.1	0.723072	0.00232
GNAI1	0.723054	0.00232
CKMT1A	0.723033	0.00232
GAPVD1	0.722772	0.00233
ZIC2	0.72239	0.00235
AC104118.1	0.72228	0.00236
CNTFR	0.722237	0.00236
KBTBD3	0.721931	0.00237
AC063965.1	0.721905	0.00238
TTC14	0.721719	0.00238
CRLS1	0.721664	0.00239
AC008957.3	0.721356	0.0024
AC004877.2	0.720861	0.00243
SLC39A10	0.7208	0.00243
RARS2	0.720704	0.00244
ANKRD49	0.720691	0.00244
BAALC	0.720509	0.00244
AC016831.5	0.720006	0.00247
RNF20	0.719944	0.00247
RPS27L	0.719774	0.00248
AC242426.2	0.719548	0.00249
PPP4R3B	0.719502	0.0025
KLHL20	0.719501	0.0025
RPL21	0.719211	0.00251
AC009902.3	0.719137	0.00251
FAM200A	0.719116	0.00252
AC004453.1	0.719096	0.00252
SENP7	0.718931	0.00253
EIF3M	0.718862	0.00253
KIZ	0.718772	0.00253
CR381670.1	0.718768	0.00253
PUM2	0.718574	0.00254
NDUFA4	0.718529	0.00255
DNAH14	0.71828	0.00256
BCLAF3	0.718249	0.00256
ZNF678	0.718126	0.00257
SORL1	0.718111	0.00257
AC113418.1	0.717877	0.00258
KDELR3	0.717695	0.00259
ACBD3	0.717108	0.00262
LINC01004	0.717082	0.00262
ATR	0.717064	0.00262
AP000526.1	0.716767	0.00264
UQCRB	0.716429	0.00266
BRWD3	0.716217	0.00267
PI15	0.716175	0.00267
NA	0.716012	0.00268
AC007038.2	0.715835	0.00269
AC008555.8	0.715782	0.00269
AC018682.1	0.715601	0.0027
MALAT1	0.715594	0.0027
KAT6A	0.715586	0.0027
ZNF451	0.715508	0.00271
C16orf72	0.715339	0.00272
MGP	0.715172	0.00273
ELP4	0.715017	0.00273
SF3B6	0.714837	0.00274
SGK494	0.714508	0.00276
DPY19L1P1	0.714491	0.00276
AC022306.2	0.71442	0.00277
CEP162	0.71421	0.00278
PLCL2	0.714203	0.00278
PPM1E	0.714177	0.00278
DTX2P1-UPK3BP1-PMS2P11	0.713967	0.00279
FNTA	0.713816	0.0028
EBF1	0.713233	0.00283
RPS7P11	0.712846	0.00286
HIST1H4I	0.71252	0.00287
PARP8	0.712326	0.00289
ARHGAP20	0.712097	0.0029
UCHL3	0.712082	0.0029
NANP	0.712072	0.0029
AC126323.6	0.712018	0.0029
AC027373.1	0.711945	0.00291
AC011978.2	0.711925	0.00291
ATF2	0.711889	0.00291
C14orf37	0.711764	0.00292
FBXL13	0.711733	0.00292
MAGI2	0.711636	0.00293
AC005034.3	0.711614	0.00293
POC1B	0.711151	0.00295
RPL7	0.711043	0.00296
SCG3	0.71104	0.00296
LGI2	0.710321	0.003
TXN	0.710178	0.00301
HIP1	0.710165	0.00301
JPX	0.709975	0.00302
CTAGE5	0.709811	0.00303
CAB39	0.709757	0.00304
ANKRD45	0.709556	0.00305
CNIH4	0.709273	0.00306
AL596202.1	0.709164	0.00307
OR51B5	0.709144	0.00307
ETAA1	0.709113	0.00307
HOXA13	0.709112	0.00307
AL354920.1	0.709024	0.00308
AC083798.2	0.708852	0.00309
TWISTNB	0.708773	0.0031
PABPC1	0.708396	0.00312
RIF1	0.708147	0.00313
UTP23	0.707956	0.00315
BBX	0.707769	0.00316
CEP78	0.707761	0.00316
TNFAIP8	0.707599	0.00317
GHR	0.707106	0.0032
HDAC9	0.707106	0.0032
STYXL1	0.706724	0.00322
RPL7P9	0.706673	0.00322
ZNF277	0.706586	0.00323
NCBP1	0.706549	0.00323
ZFP91	0.706493	0.00324
TTN	0.706357	0.00324
YWHAE	0.706244	0.00325
CNOT4	0.705953	0.00327
CEP41	0.705808	0.00328
ZNF765	0.705736	0.00328
ARHGAP5	0.7057	0.00329
PRPS1P2	0.705624	0.00329
NOX5	0.705377	0.00331
UBN2	0.705049	0.00333
GTF2H5	0.704983	0.00333
EIF3FP3	0.704804	0.00334
CAMSAP2	0.704591	0.00336
NEK5	0.704357	0.00337
BMS1P22	0.704199	0.00338
AZIN1	0.704171	0.00339
SNRPE	0.704092	0.00339
MICU3	0.703782	0.00341
EIF3E	0.703613	0.00342
FP565260.7	0.703559	0.00343
SGCE	0.703559	0.00343
CEP63	0.70342	0.00343
AC136475.10	0.703372	0.00344
MYCBP2	0.703031	0.00346
PHIP	0.702905	0.00347
PHTF2	0.702896	0.00347
MKLN1	0.702854	0.00347
CUBN	0.702764	0.00348
CCDC90B	0.702757	0.00348
LINC01578	0.702669	0.00348
ABCA11P	0.702326	0.00351
RPS13	0.702259	0.00351
LINC01297	0.702187	0.00352
WASL	0.702063	0.00352
MTPN	0.701849	0.00354
ANKRD20A4	0.701797	0.00354
SPRED1	0.701784	0.00354
ZNF215	0.701537	0.00356
AP002907.1	0.701207	0.00358
DUXAP9	0.700968	0.0036
CERKL	0.700897	0.0036
AC116618.1	0.700881	0.00361
FAM72C	0.700876	0.00361
SEC22A	0.700588	0.00363
RORB	0.700238	0.00365
NA	0.700233	0.00365
SNRNP27	0.700147	0.00366
KDELR2	0.699611	0.00369
TFG	0.699202	0.00372
TOP2B	0.699083	0.00373
CCNT2	0.699063	0.00373
AFTPH	0.698913	0.00374
PPP4R2	0.698831	0.00375
LINC01355	0.698739	0.00375
CCDC39	0.698713	0.00376
NIPAL2	0.698642	0.00376
EIF3H	0.698597	0.00376
NBPF20	0.698479	0.00377
CEP85L	0.698469	0.00377
FGF13	0.698344	0.00378
ZNF654	0.698333	0.00378
ZFR	0.69827	0.00379
PAPOLA	0.697989	0.00381
AC093157.1	0.697919	0.00381
ZDHHC20	0.697798	0.00382
ZNF708	0.697681	0.00383
RNF175	0.697536	0.00384
FKBP14	0.697406	0.00385
TSPAN7	0.697327	0.00386
ZFAND1	0.697254	0.00386
RNF38	0.696811	0.00389
FAM92A	0.696773	0.0039
AP005229.2	0.696687	0.0039
TBCA	0.696592	0.00391
DTWD1	0.696436	0.00392
CLDND1	0.696394	0.00392
ZKSCAN5	0.696394	0.00392
UBA3	0.696365	0.00393
AC069282.1	0.696206	0.00394
CDK6	0.696195	0.00394
KRT27	0.696188	0.00394
RBM18	0.695839	0.00396
AC016831.1	0.695804	0.00397
INIP	0.695789	0.00397
EYA1	0.69573	0.00397
CHMP2B	0.695525	0.00399
LATS1	0.695395	0.004
RPL24	0.695395	0.004
TPT1	0.695347	0.004
AC005261.3	0.69522	0.00401
AP001157.1	0.695204	0.00401
FABP7	0.694991	0.00403
NRXN3	0.694988	0.00403
RPL7P1	0.694625	0.00406
COPS2	0.694589	0.00406
POMP	0.694482	0.00407
MTERF1	0.694378	0.00407
BORA	0.694244	0.00408
RSL24D1	0.694174	0.00409
CHMP5	0.694128	0.00409
ORC3	0.694017	0.0041
ANKRD26	0.693997	0.0041
PLCL1	0.693951	0.00411
KRIT1	0.693923	0.00411
CADPS	0.693772	0.00412
HSF2	0.693677	0.00413
TMEM248	0.69335	0.00415
SLC25A40	0.693235	0.00416
SLX4IP	0.692994	0.00418
ARL13B	0.692919	0.00419
ZBTB10	0.692907	0.00419
PRDX6	0.692883	0.00419
RAB2A	0.692824	0.00419
CCZ1	0.692702	0.0042
ATXN7L1	0.692266	0.00424
GABARAPL2	0.692244	0.00424
PLEKHG2	0.692071	0.00425
PCLO	0.691983	0.00426
ANKRD36B	0.691388	0.00431
C8orf48	0.691219	0.00432
AC084824.4	0.690587	0.00437
ERGIC2	0.690492	0.00438
DHX29	0.690475	0.00438
MPLKIP	0.69041	0.00438
ASAP1-IT2	0.690199	0.0044
THEM4	0.689836	0.00443
BCLAF1	0.689829	0.00443
CKMT1B	0.689827	0.00443
COG6	0.689204	0.00448
ZNF441	0.689097	0.00449
ZC3H6	0.689075	0.00449
VPS41	0.688897	0.00451
HERC2P9	0.688355	0.00455
AKIRIN2	0.688247	0.00456
ZEB1-AS1	0.688201	0.00456
ZBTB8OS	0.688172	0.00457
SEPT7-AS1	0.688141	0.00457
COPB1	0.687989	0.00458
SPPL2A	0.687896	0.00459
LINC00622	0.687667	0.00461
AC012368.1	0.687622	0.00461
SLC5A4	0.687604	0.00461
AC087477.2	0.687582	0.00461
TMEM260	0.687494	0.00462
EXOC8	0.687355	0.00463
NIPSNAP3B	0.687187	0.00465
DYNLT3	0.68715	0.00465
TAOK1	0.68709	0.00466
RPL35A	0.687004	0.00466
TBC1D8B	0.686986	0.00466
SCFD1	0.686905	0.00467
GTF3A	0.686761	0.00468
FBXW2	0.686674	0.00469
PHF20L1	0.68665	0.00469
CEP170	0.686458	0.00471
RF01233	0.686124	0.00474
RBM48	0.685797	0.00477
RPL39P3	0.685776	0.00477
ZBED5	0.68567	0.00478
CTGF	0.685594	0.00478
AL139002.1	0.684831	0.00485
AC093110.1	0.684481	0.00488
SLC37A3	0.684311	0.00489
DARS	0.684095	0.00491
PPP1R12A	0.683978	0.00492
CYTOR	0.683705	0.00495
SNORA33	0.683688	0.00495
TMED6	0.683631	0.00495
RPRD1B	0.683519	0.00496
CGGBP1	0.683418	0.00497
MDM4	0.683413	0.00497
AC112484.3	0.683005	0.00501
DUSP6	0.68299	0.00501
UBE2W	0.682672	0.00504
MATR3	0.682624	0.00504
MEIS2	0.682477	0.00506
FAM98B	0.682134	0.00509
AC090877.1	0.682072	0.00509
SECISBP2	0.681829	0.00511
MOCS2	0.681555	0.00514
FLRT3	0.681064	0.00518
SUZ12	0.681015	0.00519
DHX36	0.681005	0.00519
METTL7B	0.680992	0.00519
MRPL13	0.680824	0.00521
ASB3	0.680638	0.00522
GTF2IP4	0.680417	0.00524
NUDT11	0.680407	0.00524
TOR1AIP2	0.680396	0.00525
GREB1L	0.68039	0.00525
EIF5	0.680127	0.00527
RBFOX2	0.679664	0.00531
CFTR	0.679647	0.00532
CTR9	0.679633	0.00532
AC211433.1	0.679439	0.00533
FLRT2	0.679404	0.00534
ZBED5-AS1	0.679378	0.00534
RPL37	0.679277	0.00535
OVAAL	0.678966	0.00538
UBXN4	0.678577	0.00542
SRSF10	0.678514	0.00542
PDS5B	0.678371	0.00544
GCFC2	0.678367	0.00544
UNC79	0.678354	0.00544
TAOK3	0.678327	0.00544
RNPC3	0.678306	0.00544
STXBP6	0.678141	0.00546
CTTNBP2	0.67798	0.00547
GTF2IP1	0.677954	0.00548
RAP2C	0.677919	0.00548
AL158152.1	0.677843	0.00549
MRPL47	0.677793	0.00549
STMP1	0.677664	0.0055
QSER1	0.677619	0.00551
MED4	0.677133	0.00555
RBMS1	0.676735	0.00559
HMGXB4	0.676415	0.00562
AL035448.1	0.676301	0.00564
PRR14L	0.676234	0.00564
LYRM1	0.676037	0.00566
USP25	0.676031	0.00566
STK4	0.676024	0.00566
COX20P1	0.675889	0.00568
PLEKHA3	0.67572	0.00569
USF3	0.675668	0.0057
ATRX	0.675661	0.0057
EIF3J	0.67556	0.00571
EIF2S2	0.675344	0.00573
CCDC14	0.675339	0.00573
GABPA	0.675233	0.00574
ADAM10	0.675155	0.00575
COX7B	0.675006	0.00576
CCDC102B	0.674976	0.00577
SLITRK4	0.674892	0.00577
TM4SF18	0.674845	0.00578
LRCH1	0.67482	0.00578
AC096992.2	0.674785	0.00578
ATAD5	0.673977	0.00587
ORC5	0.673948	0.00587
GOLGA8A	0.67393	0.00587
RPS7P1	0.673855	0.00588
ESD	0.673715	0.00589
PDE3B	0.673576	0.00591
PCDHA10	0.673369	0.00593
PNISR	0.673124	0.00595
RNF111	0.672832	0.00598
VKORC1L1	0.672569	0.00601
AC138409.2	0.672455	0.00602
ZFPM2-AS1	0.672211	0.00605
SUMO1	0.672106	0.00606
LRP12	0.671563	0.00611
Z82243.1	0.671548	0.00612
NA	0.671523	0.00612
C12orf4	0.671008	0.00617
MRPS33	0.670935	0.00618
SOX6	0.670803	0.00619
MRPS36	0.670757	0.0062
H3F3AP4	0.670504	0.00622
MCM3AP-AS1	0.670118	0.00627
CASD1	0.669955	0.00628
AC004988.1	0.669483	0.00633
SNRPGP15	0.669388	0.00634
ZNF510	0.669054	0.00638
AGTPBP1	0.66891	0.0064
CALU	0.668735	0.00641
AP002847.1	0.668395	0.00645
RAB22A	0.667895	0.00651
AC011632.1	0.667728	0.00652
ZFX	0.667621	0.00654
ICA1L	0.667614	0.00654
NA	0.667533	0.00655
NBN	0.66745	0.00655
AC008267.2	0.667329	0.00657
AC005261.1	0.667328	0.00657
RRP15	0.666934	0.00661
COX6C	0.666852	0.00662
NPIPB3	0.666664	0.00664
GOLGA5	0.666494	0.00666
AC011379.2	0.666278	0.00668
LINC00308	0.66626	0.00669
PUS7	0.666245	0.00669
AC005046.1	0.666128	0.0067
TRIM51GP	0.666107	0.0067
SNX14	0.666058	0.00671
MMP25-AS1	0.665643	0.00676
PGGT1B	0.66561	0.00676
ZC3H7A	0.665537	0.00677
NIPSNAP2	0.665394	0.00678
HIPK3	0.665264	0.0068
RPS29	0.665199	0.00681
MARCH7	0.665118	0.00682
STK17A	0.665057	0.00682
VCAN	0.664968	0.00683
RABL3	0.6649	0.00684
LUC7L2	0.664853	0.00685
ZNF430	0.664606	0.00687
VPS50	0.664305	0.00691
RNF32	0.664216	0.00692
SYPL1	0.664152	0.00693
OSBPL6	0.66409	0.00693
NA	0.663975	0.00695
MMADHC	0.66395	0.00695
ABCC4	0.663892	0.00696
BHLHB9	0.663876	0.00696
AC006504.8	0.663551	0.007
ZNF567	0.663363	0.00702
ZNF302	0.662977	0.00706
LSM3	0.662873	0.00707
C7orf31	0.662242	0.00715
TMEM60	0.662078	0.00717
ATP5MPL	0.661813	0.0072
XPA	0.66176	0.00721
GLE1	0.661658	0.00722
AR	0.661621	0.00722
VIM-AS1	0.661604	0.00722
ZNF782	0.661597	0.00722
PAPSS2	0.661364	0.00725
CCDC58	0.661283	0.00726
ZBTB2	0.661169	0.00728
MT-ND6	0.66095	0.0073
ZNF354A	0.660275	0.00738
AC005912.1	0.66026	0.00739
AC083799.1	0.660212	0.00739
AC090673.1	0.659972	0.00742
TRMT10B	0.659868	0.00743
GAS5	0.659584	0.00747
VPS13A	0.659478	0.00748
UBE2R2	0.659411	0.00749
AC005840.2	0.65879	0.00756
MIR222HG	0.658786	0.00757
AC011294.1	0.658754	0.00757
RPL22P1	0.65874	0.00757
COPS5	0.658655	0.00758
AC091563.1	0.65851	0.0076
IMPA1	0.657808	0.00769
TOMM5	0.657753	0.00769
UGP2	0.657368	0.00774
MTDH	0.657201	0.00776
SUCLA2	0.657126	0.00777
MRPL50	0.657107	0.00777
TAF12	0.656985	0.00779
GORAB	0.65687	0.0078
TRAPPC2	0.656784	0.00782
EIF3EP1	0.656578	0.00784
MTATP6P1	0.656292	0.00788
MPPED2	0.656259	0.00788
MACROD2	0.656161	0.00789
AC105760.2	0.656029	0.00791
ZBTB11	0.656002	0.00791
PALLD	0.655967	0.00792
LINC00326	0.655811	0.00794
C11orf65	0.655629	0.00796
SEC24D	0.655557	0.00797
KLHL7	0.655537	0.00797
UNC80	0.65534	0.008
HIST1H4E	0.655241	0.00801
CDC73	0.655198	0.00802
AC090971.3	0.65512	0.00803
NUFIP1	0.654881	0.00806
ZNF143	0.65486	0.00806
HSDL2	0.654696	0.00808
CLDN12	0.654673	0.00809
ZBTB26	0.654495	0.00811
IGF2BP2-AS1	0.654033	0.00817
BET1	0.653956	0.00818
SCAMP1	0.6539	0.00819
AC091057.3	0.653888	0.00819
AP000560.1	0.653857	0.00819
YAF2	0.653766	0.0082
STAG3L4	0.653694	0.00821
IGIP	0.653576	0.00823
HOOK3	0.653569	0.00823
CWC22	0.653438	0.00825
CHRAC1	0.653372	0.00826
ARMC1	0.653226	0.00828
ZNF175	0.653167	0.00828
AC092953.2	0.653138	0.00829
TTF1	0.653068	0.0083
GRB10	0.652958	0.00831
AC010894.2	0.652927	0.00832
TNFSF4	0.652789	0.00833
PAX9	0.652733	0.00834
AC107308.1	0.652588	0.00836
ZNF780B	0.652518	0.00837
RB1CC1	0.652514	0.00837
ZNF638	0.652437	0.00838
SLC20A2	0.652416	0.00838
PTPN2	0.652347	0.00839
SH3BGRL3	0.652312	0.0084
ZNF207	0.652244	0.00841
AP000766.1	0.652223	0.00841
RBAK	0.652207	0.00841
PCDHGB1	0.652049	0.00843
Z83843.1	0.652004	0.00844
AC026271.1	0.651968	0.00844
BTBD1	0.651869	0.00846
EGFEM1P	0.651844	0.00846
FCF1P2	0.651779	0.00847
FRG1CP	0.651572	0.0085
VAMP4	0.651387	0.00852
CRISPLD1	0.651348	0.00853
C13orf46	0.650829	0.0086
NPTN	0.65077	0.00861
RNF19A	0.650197	0.00868
RNGTT	0.64983	0.00874
ENPP1	0.649794	0.00874
CBWD4P	0.649782	0.00874
ST20	0.649723	0.00875
SRGAP1	0.649607	0.00877
ELOC	0.649533	0.00878
ELFN1	0.649503	0.00878
VIRMA	0.649464	0.00879
ZMAT3	0.64946	0.00879
WDR63	0.649097	0.00884
SMIM19	0.64895	0.00886
ZNF106	0.648893	0.00887
TMEM230	0.648635	0.0089
E2F5	0.648563	0.00891
RAB14	0.648556	0.00891
RPL34	0.648432	0.00893
GNAQ	0.648315	0.00895
ZNF559	0.648275	0.00895
NBPF19	0.648253	0.00895
MOB1A	0.648118	0.00897
BIVM	0.648007	0.00899
ZNF223	0.647692	0.00903
C3orf14	0.647481	0.00906
PRRG1	0.647088	0.00912
EBLN3P	0.646957	0.00914
RPL23AP32	0.646567	0.00919
GJA1	0.646525	0.0092
MT-CO2	0.646503	0.0092
RAD51-AS1	0.64635	0.00923
BZW2	0.646029	0.00927
JRKL	0.645968	0.00928
IGF2BP3	0.645593	0.00934
AC093673.1	0.645588	0.00934
DUS4L	0.645488	0.00935
ATP5PO	0.645432	0.00936
THOC1	0.645304	0.00938
POLR2K	0.645181	0.0094
TARBP1	0.645038	0.00942
AL117335.1	0.644851	0.00944
RPS27	0.644848	0.00944
C1orf21	0.644715	0.00946
CEBPZOS	0.644677	0.00947
ABHD13	0.644412	0.00951
SBF2	0.64422	0.00954
AC090772.4	0.644141	0.00955
RBM43	0.644117	0.00955
NAA20	0.644028	0.00957
CAMK2N1	0.643799	0.0096
OTUD6B-AS1	0.643777	0.0096
CHML	0.643748	0.00961
PBX3	0.64363	0.00962
FAM86JP	0.64335	0.00967
FRG1	0.643291	0.00967
RPL12P4	0.643226	0.00968
FAM122B	0.642894	0.00973
GABPB1-AS1	0.642734	0.00976
RPA3	0.642609	0.00978
SUPT20H	0.642561	0.00978
ACVR2A	0.642524	0.00979
LCMT1-AS1	0.642304	0.00982
NUP54	0.642248	0.00983
RPF1	0.642206	0.00984
RF00019	0.642187	0.00984
UBE2D4	0.642152	0.00985
APOC2	0.642123	0.00985
TGFBR1	0.641897	0.00989
RPL21P16	0.641645	0.00992
MT-CYB	0.641435	0.00996
XRCC4	0.64143	0.00996
VTA1	0.641387	0.00996
PLCB4	0.641081	0.01001
EFR3A	0.640998	0.01002
RSRC1	0.640954	0.01003
KATNBL1	0.640951	0.01003
NCEH1	0.64062	0.01008
PSMA3	0.640555	0.01009
NUPL2	0.640439	0.01011
MED7	0.640324	0.01013
CD302	0.640241	0.01014
TMEM68	0.640209	0.01014
AC007485.2	0.640107	0.01016
CUL1	0.640014	0.01017
UQCR10	0.639777	0.01021
AC106881.1	0.639494	0.01026
EIF2A	0.639313	0.01028
IGDCC4	0.639268	0.01029
KIN	0.639139	0.01031
MFSD4B	0.638933	0.01034
TRPS1	0.638803	0.01036
MBNL1	0.638782	0.01037
AC000123.1	0.638698	0.01038
RAB3GAP2	0.638691	0.01038
EEF1G	0.638613	0.01039
UBE2E2	0.638569	0.0104
FAM96A	0.638472	0.01042
ARHGEF6	0.63844	0.01042
PMS2P1	0.63818	0.01046
MRPS6	0.638164	0.01047
SERTAD2	0.637543	0.01056
CHMP3	0.637539	0.01057
N4BP2L2	0.637402	0.01059
POT1	0.637311	0.0106
AC007731.2	0.637258	0.01061
APIP	0.637258	0.01061
CBX3	0.637088	0.01064
AL133520.1	0.636923	0.01066
CCNC	0.63685	0.01068
FAM198B-AS1	0.636642	0.01071
NUP50-AS1	0.636631	0.01071
ANKRD36	0.636524	0.01073
TPM3	0.636448	0.01074
NUCB2	0.636289	0.01077
FOPNL	0.636139	0.01079
VMP1	0.636129	0.01079
SPIN4	0.636128	0.01079
STX12	0.636122	0.01079
GOLGA4	0.636012	0.01081
NIFK	0.635996	0.01081
EDA2R	0.63599	0.01082
TBC1D23	0.635937	0.01082
TTC26	0.635854	0.01084
SMIM27	0.635827	0.01084
SLC25A17	0.635801	0.01085
TOX3	0.63574	0.01086
GPCPD1	0.635707	0.01086
TBC1D31	0.635562	0.01089
AC005070.3	0.635426	0.01091
KIAA0895	0.635378	0.01092
RIMS2	0.635237	0.01094
MTCO1P12	0.635219	0.01094
TMCO1	0.634905	0.01099
ERAP2	0.63467	0.01103
FAM114A2	0.634594	0.01105
VAMP7	0.634356	0.01108
TRIP12	0.634275	0.0111
BBIP1	0.634125	0.01112
TCEANC	0.634115	0.01112
MOB4	0.634083	0.01113
TMEM167A	0.633943	0.01115
SPRY2	0.633934	0.01116
ANKRD46	0.633899	0.01116
TEX15	0.633584	0.01121
RPL6P27	0.633468	0.01123
DENND4A	0.633421	0.01124
GALNT12	0.633372	0.01125
SREK1	0.633359	0.01125
DNAJC25	0.633179	0.01128
CRYZL1	0.633088	0.0113
EIF2S2P4	0.632961	0.01132
CREB5	0.632936	0.01132
BAZ1A	0.632918	0.01133
ADNP-AS1	0.632869	0.01133
CAPZA1	0.63285	0.01134
FZD6	0.632614	0.01138
APP	0.632009	0.01148
CDHR3	0.6319	0.0115
LINC00920	0.631816	0.01151
SMIM26	0.631814	0.01151
ELMO2	0.631535	0.01156
EIF5A2	0.631492	0.01157
SECISBP2L	0.631473	0.01157
NAALADL2	0.631349	0.01159
VPS36	0.630923	0.01167
CRNKL1	0.630899	0.01167
USP8	0.630832	0.01168
ENOX1	0.630709	0.0117
NAIP	0.630484	0.01174
TAS2R14	0.630455	0.01175
FAM91A1	0.630318	0.01177
CEP290	0.629951	0.01184
DPH6-AS1	0.629905	0.01184
SMARCA1	0.629787	0.01187
AC113191.1	0.629484	0.01192
ATP5MF	0.629307	0.01195
POU4F1	0.629284	0.01195
CASP2	0.629204	0.01197
CCZ1B	0.628945	0.01201
ERCC5	0.628691	0.01206
TMEM245	0.62858	0.01208
NPM1P24	0.628529	0.01209
ZBTB5	0.6284	0.01211
AL645568.1	0.628383	0.01211
SCAF4	0.62836	0.01212
PMS1	0.628318	0.01212
LINC00472	0.628059	0.01217
SNHG6	0.628047	0.01217
KANSL1L	0.628017	0.01218
MT-TF	0.627758	0.01222
MTCO2P12	0.627702	0.01223
MT-ND4	0.627697	0.01224
COL1A2	0.627686	0.01224
SON	0.627392	0.01229
AC139795.1	0.627103	0.01234
AL096711.2	0.626982	0.01236
ZNF761	0.626936	0.01237
ERICH2	0.626916	0.01238
UMAD1	0.626666	0.01242
AC087501.4	0.626505	0.01245
BLZF1	0.626483	0.01246
SPG11	0.626106	0.01252
RFX7	0.625935	0.01256
RP9P	0.625527	0.01263
TEX10	0.625378	0.01266
SPRY4	0.625246	0.01268
MITD1	0.62516	0.0127
PYROXD1	0.625139	0.0127
RPS7	0.624972	0.01273
PPIA	0.624891	0.01275
LPP	0.624889	0.01275
R3HDM1	0.624677	0.01279
RIN2	0.62456	0.01281
ZNF800	0.624146	0.01289
TERF1	0.624089	0.0129
TMEM106B	0.623949	0.01292
GPC6	0.623898	0.01293
RAC2	0.623674	0.01297
PTBP3	0.623643	0.01298
ITGA4	0.623453	0.01302
AC080013.1	0.623233	0.01306
IMMP2L	0.622995	0.0131
PNPLA8	0.62279	0.01314
EBPL	0.622738	0.01315
RNF2	0.622675	0.01316
REST	0.622674	0.01316
VCPIP1	0.622199	0.01325
TAB2	0.62218	0.01326
TMCC1	0.621511	0.01339
BRAF	0.621477	0.01339
ASCC3	0.621296	0.01343
RNU6-8	0.621239	0.01344
ETFRF1	0.621164	0.01345
UBLCP1	0.62099	0.01349
ELK3	0.620947	0.01349
NUDCD1	0.620872	0.01351
FOXP1	0.620853	0.01351
NAV3	0.620759	0.01353
POU2F1	0.620693	0.01354
AC018645.2	0.62063	0.01356
LINC00189	0.620442	0.01359
SUGCT	0.62041	0.0136
ENAH	0.620381	0.01361
CCDC112	0.620354	0.01361
C2orf76	0.620346	0.01361
GSPT1	0.6203	0.01362
CUL3	0.620244	0.01363
TMEM87A	0.620232	0.01363
TRIM51CP	0.620099	0.01366
UBXN2B	0.62005	0.01367
KPNA4	0.620037	0.01367
SMIM30	0.619466	0.01378
AC234772.3	0.619057	0.01386
AC019131.2	0.618654	0.01394
KPNA5	0.61864	0.01395
PAGE5	0.61798	0.01408
TLK1	0.617976	0.01408
AC009812.1	0.617934	0.01409
AC005034.5	0.61784	0.01411
FAM49B	0.617804	0.01411
DUSP11	0.617585	0.01416
MORC3	0.617516	0.01417
PPP2R5E	0.617401	0.0142
ATP13A3	0.61728	0.01422
CETN3	0.617246	0.01423
FAM133DP	0.617087	0.01426
GJA3	0.617085	0.01426
PARP4	0.61706	0.01426
POGZ	0.616933	0.01429
STK3	0.616826	0.01431
EID1	0.616681	0.01434
GRIN2B	0.61668	0.01434
SENP6	0.616518	0.01437
CCDC88A	0.61644	0.01439
NA	0.616434	0.01439
SNX10	0.616141	0.01445
AC090739.1	0.616117	0.01446
TTC21B	0.615963	0.01449
GATAD2B	0.615945	0.01449
GABPB1	0.615919	0.0145
GTF2A2	0.615858	0.01451
DOCK4	0.615665	0.01455
RBM39	0.615656	0.01455
INO80D	0.615649	0.01455
KHDRBS1	0.615518	0.01458
RPL38	0.615271	0.01463
ATXN10	0.615223	0.01464
TRMT10C	0.614943	0.0147
AC124944.2	0.614799	0.01473
KCNAB1	0.614774	0.01473
URI1	0.614766	0.01473
MT-ATP6	0.614762	0.01474
CYCS	0.614681	0.01475
FAM228B	0.614647	0.01476
SEC62	0.614486	0.01479
MTERF3	0.614388	0.01481
NUCKS1	0.614229	0.01485
HIST1H2BN	0.614072	0.01488
PCMTD1	0.613944	0.01491
AL590235.2	0.613884	0.01492
AC023632.6	0.613869	0.01492
C1orf131	0.61368	0.01496
AL513327.1	0.613595	0.01498
TRIQK	0.61359	0.01498
RPS24	0.613498	0.015
HIST1H4H	0.613493	0.015
SNRPG	0.613462	0.01501
AC245060.5	0.613278	0.01505
YTHDC2	0.613277	0.01505
C5	0.613041	0.0151
GAPDHS	0.612874	0.01513
ERCC4	0.612863	0.01513
DUXAP8	0.612796	0.01515
AL021453.1	0.612774	0.01515
RERE	0.612682	0.01517
ATP6AP2	0.612615	0.01519
RWDD2B	0.612582	0.01519
RAB6A	0.612547	0.0152
PROSER1	0.612149	0.01528
ISPD	0.611977	0.01532
AC113935.1	0.611835	0.01535
AKAP11	0.611825	0.01535
REV3L	0.611481	0.01543
LINC00565	0.611347	0.01546
PIK3CA	0.611303	0.01547
DLEU1	0.611293	0.01547
RBBP6	0.610949	0.01554
AC011477.2	0.610768	0.01558
CDKL5	0.610725	0.01559
AGBL3	0.61066	0.0156
LRGUK	0.610496	0.01564
GTPBP10	0.610496	0.01564
SSBP1	0.610463	0.01565
PEX2	0.610261	0.01569
GLS	0.609845	0.01578
TCF12	0.609809	0.01579
AC068282.1	0.609712	0.01581
ARMCX5-GPRASP2	0.609508	0.01586
LINC01687	0.609331	0.01589
NBEAP1	0.609331	0.01589
NSMAF	0.60906	0.01595
AP3B1	0.608903	0.01599
AL606834.2	0.608793	0.01601
VBP1	0.608729	0.01603
APC	0.608365	0.01611
MINOS1	0.608328	0.01612
TRPM7	0.608249	0.01613
CATSPER2	0.608072	0.01617
ATP2B1-AS1	0.607913	0.01621
FAM126B	0.607847	0.01622
B4GALT6	0.607361	0.01633
KLHDC1	0.607311	0.01634
AC139100.1	0.607225	0.01636
ZNF431	0.607171	0.01638
MGAM	0.607161	0.01638
LPGAT1	0.607082	0.0164
PCID2	0.60705	0.0164
YWHAG	0.606978	0.01642
SIRT4	0.606939	0.01643
LINC-PINT	0.606728	0.01647
CCAR1	0.606431	0.01654
DPH6	0.606079	0.01662
DCUN1D1	0.606004	0.01664
STARD3NL	0.605994	0.01664
WDFY2	0.6058	0.01669
RYK	0.605684	0.01671
PAXBP1	0.605516	0.01675
SEM1	0.605408	0.01678
P2RX7	0.605397	0.01678
XPO4	0.605364	0.01679
FANCL	0.605141	0.01684
C12orf76	0.604793	0.01692
YOD1	0.604425	0.017
KRR1	0.604182	0.01706
CHIC1	0.604082	0.01708
TMEM243	0.604024	0.01709
SEC63	0.604019	0.0171
NEPRO	0.603946	0.01711
NDUFAF6	0.603847	0.01714
AC010201.2	0.603726	0.01716
B3GNT5	0.603538	0.01721
IKBIP	0.603501	0.01722
LTV1	0.60325	0.01728
NPIPP1	0.603218	0.01728
RHOBTB3	0.60316	0.0173
LUM	0.602851	0.01737
WASHC5	0.602814	0.01738
LINC01301	0.602138	0.01754
TRIM66	0.602121	0.01754
EIF4G2	0.601914	0.01759
FBXW8	0.601801	0.01762
BAZ1B	0.601763	0.01763
MYNN	0.601709	0.01764
TOPBP1	0.601701	0.01764
BACH1-IT1	0.601443	0.0177
IPO5	0.6014	0.01771
RFESD	0.601328	0.01773
PWAR5	0.60119	0.01776
XPNPEP3	0.600875	0.01784
TSC22D1	0.600869	0.01784
Z99129.4	0.600804	0.01786
MAP3K1	0.600528	0.01792
AC011451.1	0.600428	0.01795
MRPL33	0.600363	0.01796
KLF12	0.60032	0.01797
NUFIP2	0.600286	0.01798
TTC28	0.600254	0.01799
DCAF13	0.600173	0.01801
DPY19L1	0.600142	0.01802
ONECUT2	0.600101	0.01803
TGS1	0.600055	0.01804
CCDC59	0.599985	0.01805
MKKS	0.599833	0.01809
ADAL	0.5998	0.0181
LRRTM4	0.599773	0.01811
EFCAB2	0.599708	0.01812
AL163051.2	0.599409	0.01819
DZIP3	0.599389	0.0182
TRMT11	0.599242	0.01823
COX17	0.59921	0.01824
PCOLCE	0.599181	0.01825
RHOQ	0.599126	0.01826
IFNAR1	0.598806	0.01834
ZNF131	0.598548	0.0184
RPL23AP42	0.598507	0.01841
AC099560.2	0.598359	0.01845
SSR3	0.598358	0.01845
SLC1A3	0.598162	0.0185
SP3	0.598103	0.01851
RNF217	0.598028	0.01853
AC073130.3	0.597988	0.01854
GPBP1	0.597628	0.01863
AC103982.1	0.597438	0.01868
OST4	0.597231	0.01873
CDC42EP3	0.597162	0.01875
PLS3	0.596672	0.01887
LRRC8C-DT	0.596663	0.01887
IFNAR2	0.596261	0.01897
SGO2	0.596244	0.01898
C11orf74	0.596149	0.019
AGMO	0.596075	0.01902
GPR180	0.595978	0.01905
NFE2L2	0.595951	0.01905
ZNF14	0.595852	0.01908
NDUFAF5	0.595697	0.01912
ZBTB6	0.595508	0.01916
AKAP9	0.595447	0.01918
AC064875.1	0.59514	0.01926
HEY2	0.594946	0.01931
GCC2	0.594937	0.01931
RRAS2	0.594722	0.01936
PPP1CB	0.594645	0.01938
PTPN4	0.594493	0.01942
CSNK1G3	0.594236	0.01949
NORAD	0.59415	0.01951
PROS1	0.594139	0.01951
FSD1L	0.594121	0.01952
PSME4	0.594105	0.01952
C8orf76	0.594061	0.01953
PPP2R5C	0.594061	0.01953
UBA5	0.594013	0.01955
LZIC	0.593981	0.01956
LYPLA1	0.593945	0.01956
SPDYE2B	0.593923	0.01957
EEF1AKMT1	0.593642	0.01964
SPDYE2	0.593469	0.01969
CARNMT1	0.593297	0.01973
TRAF6	0.593283	0.01974
NSUN3	0.593176	0.01976
TSHZ2	0.593126	0.01978
LSM8	0.592898	0.01984
KAT14	0.592836	0.01985
ENOX2	0.592614	0.01991
TSC22D2	0.592612	0.01991
AL031666.1	0.592605	0.01991
LY96	0.592526	0.01993
AL592148.3	0.592525	0.01993
ATG12	0.592448	0.01995
VMA21	0.592439	0.01996
CA12	0.592414	0.01996
RUNDC3A	0.592404	0.01996
AL139039.3	0.592374	0.01997
DCAF17	0.592051	0.02006
GTF3C3	0.592005	0.02007
TCERG1	0.591822	0.02012
TMEM26	0.591661	0.02016
FOXO1	0.591651	0.02016
MATR3	0.591624	0.02017
AL441992.1	0.591538	0.02019
NAV1	0.591427	0.02022
PIAS1	0.59137	0.02024
AC116533.1	0.591291	0.02026
SLC25A51	0.591274	0.02026
TRIM13	0.591254	0.02027
SPDYE5	0.591228	0.02027
CNTNAP3	0.59118	0.02029
MYO1B	0.591116	0.0203
EMC2	0.590976	0.02034
AC083843.3	0.590939	0.02035
WWTR1	0.59084	0.02038
RYR3	0.590419	0.02049
TXNDC9	0.590356	0.02051
TYW5	0.590337	0.02051
ANKRD19P	0.589956	0.02061
TRIM44	0.589763	0.02067
APTR	0.589729	0.02067
SH3BGRL	0.589712	0.02068
PRDM2	0.589501	0.02074
DYRK1A	0.589319	0.02079
PGBD4	0.588763	0.02094
MRPS31	0.588471	0.02102
NMD3	0.588203	0.02109
CFL2	0.588146	0.0211
VPS54	0.588113	0.02111
NGLY1	0.587919	0.02117
TMEM258	0.587903	0.02117
TRIM24	0.587883	0.02118
PSMA3-AS1	0.587824	0.02119
SATB1	0.587661	0.02124
TSPAN6	0.587647	0.02124
UBR5	0.587397	0.02131
OR7E38P	0.587366	0.02132
FEZ2	0.587345	0.02132
ARCN1	0.587266	0.02135
SESN1	0.587185	0.02137
CPNE8	0.587127	0.02138
AL845472.2	0.586847	0.02146
AKAP5	0.586795	0.02148
LRIF1	0.58664	0.02152
SDHD	0.586599	0.02153
STYX	0.586384	0.02159
AC026356.1	0.586344	0.0216
FAF2	0.586298	0.02161
METTL5	0.586083	0.02167
SACS	0.585949	0.02171
DYNLRB1	0.585795	0.02175
LINC02367	0.585622	0.0218
AMN1	0.58562	0.0218
MAMDC2	0.585587	0.02181
METAP2	0.585425	0.02186
FAM3C	0.585381	0.02187
EN1	0.585277	0.0219
PCDHB3	0.585024	0.02197
FRK	0.584971	0.02199
LNPEP	0.584908	0.022
FAM227B	0.584852	0.02202
ARL6	0.584819	0.02203
FNIP1	0.584733	0.02205
PAPOLG	0.584642	0.02208
RSRP1	0.584571	0.0221
WDYHV1	0.584559	0.0221
VPS13B	0.584415	0.02214
NBPF10	0.584257	0.02219
SPDYA	0.584093	0.02223
ZNF639	0.584059	0.02224
POLR2J2	0.584011	0.02226
MAPK9	0.584002	0.02226
MT-TC	0.583648	0.02236
UTP14C	0.583491	0.02241
XRN2	0.583476	0.02241
NEDD4	0.583434	0.02242
AC022034.2	0.583379	0.02244
THUMPD2	0.583326	0.02245
AC026355.2	0.583206	0.02249
STOM	0.583177	0.0225
SP2-AS1	0.583068	0.02253
AC026403.1	0.583063	0.02253
BTBD7	0.583024	0.02254
CCSER2	0.582736	0.02262
ARPC2	0.582714	0.02263
PKNOX1	0.582695	0.02263
CA11	0.582603	0.02266
EED	0.582569	0.02267
APLF	0.582526	0.02268
TYW1	0.582261	0.02276
TRPC1	0.582213	0.02277
TOGARAM1	0.581814	0.02289
SMC4	0.581479	0.02299
SMARCE1	0.581331	0.02303
SNORA31	0.581012	0.02312
THAP12	0.580903	0.02316
DOCK10	0.580886	0.02316
SMAD5	0.580884	0.02316
NAB1	0.580632	0.02323
DNAJC13	0.58024	0.02335
PARP11	0.580181	0.02337
NDUFB5	0.580135	0.02338
MIATNB	0.580066	0.0234
GNG4	0.57983	0.02347
FAM214A	0.579727	0.0235
PRELID2	0.579611	0.02354
GTF2IP23	0.57954	0.02356
MAP3K2	0.57942	0.02359
PCDHGB7	0.579327	0.02362
DNAJC10	0.579312	0.02363
RBM22	0.579305	0.02363
AC006333.2	0.5793	0.02363
CROT	0.579045	0.0237
SRSF6	0.578777	0.02379
INTS6L	0.578626	0.02383
HEATR5B	0.578558	0.02385
AL080317.3	0.57847	0.02388
SNX16	0.578444	0.02389
ZNF669	0.578283	0.02393
PERP	0.578228	0.02395
PLA1A	0.57817	0.02397
SOS1	0.578031	0.02401
SASH1	0.577974	0.02403
SMIM2-AS1	0.577931	0.02404
B3GNT10	0.577897	0.02405
RABGAP1L	0.577886	0.02405
LRRC8C	0.577883	0.02405
PKD2L2	0.577879	0.02406
KPNA1	0.577848	0.02406
GPATCH2L	0.577787	0.02408
RBM45	0.577776	0.02409
MIA3	0.577052	0.02431
KLF10	0.576952	0.02434
C5orf42	0.57664	0.02443
ESRP1	0.576433	0.02449
HSPBAP1	0.576313	0.02453
AC090204.1	0.576119	0.02459
ZNF675	0.576055	0.02461
NSF	0.575993	0.02463
XPR1	0.575854	0.02467
ROPN1	0.575821	0.02468
PAK3	0.575549	0.02477
RPAP3	0.575522	0.02477
SHOX2	0.575507	0.02478
MLF1	0.575323	0.02484
ANK2	0.575315	0.02484
NBDY	0.575302	0.02484
RHOU	0.575013	0.02493
UPF2	0.57501	0.02493
SLC1A1	0.574751	0.02501
LMBRD2	0.574665	0.02504
CLTRN	0.574411	0.02512
EMSY	0.574404	0.02512
DNAH11	0.574343	0.02514
FARSB	0.574243	0.02517
RIPK2	0.574234	0.02517
RABGAP1	0.574222	0.02518
TIPARP	0.573985	0.02525
TRAF3IP2	0.573818	0.0253
SLC25A32	0.573795	0.02531
SPATA7	0.573762	0.02532
RARB	0.573752	0.02533
HOXA10	0.573704	0.02534
AP002360.3	0.573697	0.02534
ADGRB1	0.573409	0.02543
GOSR1	0.573354	0.02545
PLOD2	0.573303	0.02547
PRKAB2	0.573272	0.02548
RPS3AP6	0.573049	0.02555
MRRF	0.572914	0.02559
AC105285.1	0.572886	0.0256
IPO7	0.572868	0.0256
AL445222.1	0.572818	0.02562
AFAP1L2	0.572749	0.02564
CHL1	0.572692	0.02566
AC007038.1	0.572631	0.02568
C10orf88	0.572566	0.0257
RPRD1A	0.572481	0.02573
CHCHD7	0.572438	0.02574
U2SURP	0.57231	0.02578
RNASEH2B	0.572247	0.0258
PEX13	0.572194	0.02582
HOXA2	0.572132	0.02584
ADPGK	0.572124	0.02584
RICTOR	0.572062	0.02586
TMEM30A	0.572017	0.02587
DUSP18	0.571945	0.0259
HIGD1A	0.571924	0.0259
DSTNP1	0.57181	0.02594
PDCD10	0.571623	0.026
AC005785.2	0.571469	0.02605
TRAPPC13	0.571273	0.02611
METTL18	0.570941	0.02622
EPC1	0.570935	0.02622
SLC25A36	0.570921	0.02623
FAM120AOS	0.570749	0.02628
HUS1	0.570677	0.02631
ZNF224	0.570595	0.02633
SUGT1	0.570498	0.02636
AC009318.1	0.57046	0.02638
RND3	0.570424	0.02639
S100A10	0.570403	0.02639
MT-CO3	0.57034	0.02641
CTHRC1	0.570265	0.02644
PLEKHA8	0.570241	0.02645
UBR3	0.570238	0.02645
LIG4	0.569828	0.02658
SEPT7P2	0.569808	0.02659
COBLL1	0.569771	0.0266
ANKAR	0.569766	0.0266
TIMM9	0.569748	0.02661
RPS15A	0.569373	0.02673
TMEM209	0.569342	0.02674
GYG1	0.568929	0.02687
PWAR6	0.568546	0.027
AL592183.1	0.568406	0.02705
DNAJC3-AS1	0.56815	0.02713
ZNF333	0.567521	0.02734
RPL23A	0.567312	0.02741
CCNB1IP1	0.567286	0.02742
NR0B1	0.56715	0.02746
SNORD14A	0.567136	0.02747
SGO1	0.566985	0.02752
AL449212.1	0.566815	0.02758
TMEM9B	0.566632	0.02764
IL12A	0.566188	0.02779
WBP4	0.566184	0.02779
MTCP1	0.566057	0.02783
PIGA	0.565918	0.02788
NDUFB6	0.56556	0.028
AC091390.4	0.565491	0.02802
ZNF618	0.565412	0.02805
KATNAL2	0.565131	0.02814
DSTN	0.564978	0.0282
CARD16	0.56488	0.02823
AL354822.1	0.564844	0.02824
RFX3	0.564708	0.02829
RNF170	0.564678	0.0283
ZNF493	0.564557	0.02834
DGKA	0.564367	0.0284
AC090181.3	0.564336	0.02842
TBX18	0.563939	0.02855
GPC4	0.563924	0.02856
CCDC144B	0.563853	0.02858
ORMDL1	0.563821	0.02859
GSTK1	0.563705	0.02863
WDFY3-AS2	0.56365	0.02865
IFT52	0.563646	0.02865
MAPK1	0.563441	0.02872
USP14	0.563422	0.02873
CKAP2	0.563396	0.02874
AL355338.1	0.563301	0.02877
PGRMC1	0.563298	0.02877
FAM220A	0.563253	0.02879
L3MBTL3	0.563181	0.02881
TSG101	0.563062	0.02885
AC080013.4	0.562984	0.02888
ASTE1	0.562552	0.02903
BRCA2	0.562241	0.02914
RBM26-AS1	0.561746	0.02931
FNBP4	0.561568	0.02938
C1GALT1	0.561536	0.02939
AP3M2	0.561461	0.02941
DIAPH2	0.561393	0.02944
RAD50	0.561362	0.02945
ACAP2	0.561353	0.02945
RDX	0.561045	0.02956
CEP152	0.560873	0.02962
MGAM2	0.560724	0.02967
MT-ND3	0.560565	0.02973
API5	0.56056	0.02973
YTHDF3	0.560437	0.02977
FCHSD2	0.560227	0.02985
SLC13A3	0.560137	0.02988
SRPK2	0.560057	0.02991
SEC11A	0.559909	0.02996
BDP1	0.559519	0.0301
LTN1	0.559393	0.03015
IFRD1	0.559325	0.03017
LINC01184	0.559296	0.03018
RAB4A	0.559208	0.03021
PSD3	0.559074	0.03026
USP12	0.559062	0.03027
AC007906.2	0.558981	0.03029
OTUD6B	0.558953	0.0303
GAS5-AS1	0.558823	0.03035
LPXN	0.558777	0.03037
YWHAZ	0.558559	0.03045
NAPB	0.558349	0.03052
ZNF670	0.558236	0.03056
FMO5	0.558235	0.03056
FLG-AS1	0.558212	0.03057
MYOT	0.55815	0.03059
NBEA	0.558012	0.03064
AC125257.1	0.557895	0.03069
GVQW2	0.557888	0.03069
TAF2	0.557878	0.03069
ABI2	0.557775	0.03073
NOL9	0.557642	0.03078
LYPLAL1	0.557607	0.03079
KIAA0753	0.55752	0.03082
ZNF791	0.557489	0.03083
BICC1	0.557479	0.03084
LINC00174	0.557429	0.03086
RAD21	0.557417	0.03086
AC141557.1	0.55671	0.03112
ASB7	0.556688	0.03113
HIBADH	0.556615	0.03115
RNF6	0.556592	0.03116
MYO9A	0.556495	0.0312
RPN2	0.556296	0.03127
CNTD1	0.556079	0.03135
ZNF611	0.556029	0.03137
STRBP	0.556027	0.03137
ZNF507	0.555889	0.03142
NCOA2	0.555727	0.03148
Z99289.1	0.555426	0.03159
AC122718.1	0.555263	0.03165
TMEM131	0.555257	0.03166
DDR2	0.554991	0.03175
GOLIM4	0.554872	0.0318
TMEM168	0.554816	0.03182
BRMS1L	0.554807	0.03182
MED14	0.554754	0.03184
SEL1L	0.554694	0.03187
IQGAP1	0.554492	0.03194
MTFR1	0.554478	0.03195
TYW1B	0.55445	0.03196
OSGIN2	0.554253	0.03203
ZNF789	0.553974	0.03214
SKP1	0.553847	0.03218
PRDX4	0.553744	0.03222
WDR75	0.553657	0.03225
BZW1	0.55361	0.03227
AP002478.1	0.553331	0.03238
GALNT1	0.553306	0.03239
NEK10	0.553101	0.03247
TUBD1	0.553021	0.0325
ASB14	0.55301	0.0325
BICRAL	0.552879	0.03255
OSMR	0.552793	0.03258
UBE2L3	0.552747	0.0326
VDAC1P8	0.552561	0.03267
ACTB	0.552317	0.03276
CCDC50	0.552221	0.0328
SPTY2D1OS	0.552207	0.0328
MTIF3	0.552199	0.03281
ZMYM2	0.55203	0.03287
AC092821.1	0.552004	0.03288
NDFIP2	0.551873	0.03293
MAP2K4	0.551835	0.03295
TRAM1	0.551707	0.033
CDC26	0.551667	0.03301
TMEM38B	0.551562	0.03305
NADK2	0.551342	0.03314
MFF	0.55105	0.03325
DNAJC19P5	0.550999	0.03327
AGK	0.550952	0.03329
PPARG	0.550871	0.03332
ACHE	0.550722	0.03338
SSB	0.550533	0.03345
WWP1	0.550357	0.03352
THAP5	0.550306	0.03354
GSKIP	0.550121	0.03361
ZNF260	0.55008	0.03362
AL354892.3	0.549997	0.03366
SUB1	0.549893	0.0337
SETX	0.549863	0.03371
NDUFB4	0.549655	0.03379
ZNF146	0.549586	0.03382
PELI1	0.54955	0.03383
MAML2	0.549457	0.03387
FAM160B1	0.549453	0.03387
AC009509.4	0.549422	0.03388
FNDC3B	0.5494	0.03389
PTBP2	0.549263	0.03394
SERINC3	0.549121	0.034
ZCCHC10	0.548953	0.03406
PLEKHG1	0.548828	0.03411
PPP1R21	0.548765	0.03414
AMOT	0.548718	0.03416
P2RX5	0.548451	0.03426
GRB14	0.548437	0.03427
MT-TG	0.54833	0.03431
LMO7	0.548238	0.03435
GSK3B	0.548107	0.0344
LHFPL6	0.547948	0.03446
PURPL	0.547936	0.03447
NUP133	0.547917	0.03447
ZNF317	0.5479	0.03448
MAP7D3	0.547865	0.03449
TMEM225B	0.547864	0.03449
AC097376.2	0.547736	0.03455
MBOAT2	0.547486	0.03464
ZNF449	0.547429	0.03467
ELOVL2	0.547386	0.03468
MCTS1	0.547264	0.03473
ZSCAN29	0.547237	0.03474
SOX5	0.547171	0.03477
HIST1H2BC	0.546894	0.03488
CREB1	0.546632	0.03499
ADNP	0.546271	0.03513
ANGEL2	0.546089	0.0352
KIFAP3	0.545844	0.0353
SULT1C2	0.545804	0.03532
SRSF12	0.545804	0.03532
POLR3C	0.545357	0.0355
CCDC6	0.545356	0.0355
LBR	0.545306	0.03552
WDR88	0.545213	0.03556
SH3BP4	0.545005	0.03564
AL353743.1	0.544945	0.03567
KLRA1P	0.544867	0.0357
UBA2	0.544832	0.03571
PPIL4	0.544812	0.03572
BRIX1	0.544724	0.03576
LINC00641	0.54451	0.03584
LINC02454	0.544329	0.03592
AKAP6	0.544301	0.03593
AC036214.2	0.544136	0.036
AC090198.1	0.544135	0.036
RLIM	0.544046	0.03603
TEX41	0.543859	0.03611
SMAD9	0.543805	0.03613
AL132780.4	0.543803	0.03613
ZNF337	0.543802	0.03613
SKP2	0.543782	0.03614
TM9SF2	0.543623	0.03621
DLD	0.542997	0.03646
SLC26A2	0.542964	0.03648
SAMMSON	0.542731	0.03657
NOM1	0.542607	0.03663
USP47	0.542335	0.03674
NRIP3	0.54219	0.0368
SYK	0.542145	0.03682
CCSAP	0.542105	0.03683
RPL12	0.542059	0.03685
AC007842.1	0.542007	0.03687
POMZP3	0.542006	0.03688
DDX52	0.541854	0.03694
THOC2	0.541806	0.03696
SFRP1	0.541213	0.03721
ERVK13-1	0.541152	0.03723
RASSF8-AS1	0.541136	0.03724
MBIP	0.54106	0.03727
CCDC66	0.541033	0.03728
FER	0.540914	0.03733
ZNF608	0.540823	0.03737
SPDYE3	0.540773	0.03739
USP45	0.540539	0.03749
RTRAF	0.540352	0.03757
ZNF286A	0.540308	0.03759
TAF1A	0.540291	0.03759
SETBP1	0.540209	0.03763
HIKESHI	0.540139	0.03766
LHFPL3	0.540008	0.03771
PSMD12	0.539954	0.03774
SLC44A1	0.539522	0.03792
SLC25A26	0.539475	0.03794
CPNE3	0.539404	0.03797
IFT20	0.539382	0.03798
NA	0.539229	0.03805
ZFPM2	0.539138	0.03808
ZNF615	0.539109	0.0381
ARIH1	0.538669	0.03829
TPK1	0.538546	0.03834
CCT8	0.538535	0.03834
FOXN2	0.538431	0.03839
MT-TR	0.538364	0.03842
OPN1SW	0.538254	0.03846
C12orf66	0.538252	0.03846
CD164	0.538116	0.03852
ACTR2	0.537791	0.03866
AL009174.1	0.53779	0.03866
TTLL6	0.53773	0.03869
NR6A1	0.53729	0.03888
GTF3C4	0.537225	0.03891
PRKDC	0.53719	0.03892
FAM89A	0.537173	0.03893
PTPN14	0.536949	0.03903
NAP1L1	0.536898	0.03905
PPP1R2	0.536809	0.03909
C18orf21	0.536743	0.03912
RINT1	0.536693	0.03914
CFAP44	0.536515	0.03922
TMED5	0.53642	0.03926
RPL10AP6	0.536262	0.03933
CBLB	0.536208	0.03935
HEG1	0.536143	0.03938
HOXA5	0.535964	0.03946
AZIN1-AS1	0.535923	0.03948
AL139287.1	0.535632	0.0396
RPS6KC1	0.535612	0.03961
CCDC117	0.535442	0.03969
PLK2	0.535374	0.03972
CTXND1	0.535231	0.03978
PAFAH1B1	0.535204	0.03979
AC011912.1	0.535129	0.03982
PLEKHH2	0.534968	0.0399
MAPRE1	0.534904	0.03992
EIF2AK1	0.534891	0.03993
HMGN1	0.534845	0.03995
STRIP2	0.534825	0.03996
SBNO1	0.534823	0.03996
DNAJC3	0.534736	0.04
CHAMP1	0.534672	0.04003
ARPC3	0.534608	0.04006
COX6B2	0.534482	0.04011
TRIB1	0.534453	0.04012
CEP57L1	0.534279	0.0402
HOXA3	0.534131	0.04027
AL133406.2	0.533888	0.04037
KRCC1	0.533855	0.04039
SCRG1	0.533776	0.04042
SAP30L-AS1	0.53355	0.04053
AK6	0.533505	0.04055
SPRY3	0.5335	0.04055
MSL2	0.533446	0.04057
ZUFSP	0.533327	0.04063
PTK2	0.533228	0.04067
BX004987.1	0.533224	0.04067
PTGES3	0.532799	0.04086
SDHAF3	0.532754	0.04088
AP003352.1	0.532589	0.04096
NOXRED1	0.532477	0.04101
AC009403.1	0.532422	0.04103
CRIPT	0.532319	0.04108
SOS1-IT1	0.532243	0.04111
CENPS	0.531953	0.04124
MED14OS	0.531892	0.04127
PDIA3P1	0.531845	0.04129
COA1	0.53181	0.04131
STRN	0.531783	0.04132
TBC1D5	0.531765	0.04133
SIRPAP1	0.531513	0.04144
AC096921.2	0.531496	0.04145
RPL7AP6	0.531391	0.0415
ZNF484	0.531371	0.04151
SIX4	0.531165	0.0416
MEF2A	0.531053	0.04165
ARMC8	0.53105	0.04165
ATP5PF	0.530839	0.04175
SELENOT	0.530697	0.04182
HDAC2	0.530582	0.04187
MIR221	0.53053	0.04189
[truncated: 15,658 more rows]

## Sheet: CD274_cor
name.vector	cor.vector	pval.vector
CD274	1	0
EGR2	0.999052	0
NA	0.999041	0
SERPINB2	0.998827	0
ATF3	0.998659	0
S100A14	0.997924	0
ARC	0.997749	0
MMP10	0.997719	0
ZFP36	0.997693	0
BCL6	0.997436	0
CCL7	0.997405	0
CCNA1	0.997315	0
RPSAP5	0.997183	0
AP000223.1	0.997144	0
HSPA6	0.997083	0
RPLP0P2	0.996963	0
DNAJB1	0.99683	0
NHLH2	0.996801	0
OCSTAMP	0.996785	0
XIRP1	0.996686	0
CCL3	0.996659	0
IL10	0.996445	0
C6orf222	0.996441	0
SNORD3B-1	0.996358	0
SERPINB10	0.996356	0
AC005515.1	0.996339	0
OR52N3P	0.996339	0
SERTAD1	0.996337	0
TACSTD2	0.99632	0
OR52N2	0.996293	0
IFIT1B	0.996292	0
SOCS3	0.996257	0
FGR	0.996226	0
IRF8	0.996214	0
GBP1P1	0.996213	0
IL10RA	0.996212	0
AL590438.1	0.996209	0
GBP5	0.996209	0
GZMB	0.996205	0
CXCL9	0.99619	0
REM2	0.996182	0
APOL4	0.996171	0
AC104046.1	0.996132	0
CFAP99	0.996091	0
FER1L6	0.995993	0
WTAPP1	0.995975	0
CXCL11	0.995959	0
HSPA1B	0.995946	0
AL121821.1	0.995932	0
CSRNP1	0.995883	0
DES	0.99585	0
CH25H	0.995797	0
EGR4	0.995764	0
SERPINB4	0.995745	0
AC015912.3	0.995686	0
PRDM1	0.995643	0
AC099343.3	0.995632	0
SLC2A14	0.995613	0
MAFB	0.995562	0
TNFSF10	0.995552	0
MIR155HG	0.995528	0
GADD45G	0.995527	0
IGSF9	0.995514	0
AC116366.1	0.99549	0
RSAD2	0.995476	0
SSTR2	0.99544	0
AL139125.2	0.995424	0
IFIT2	0.995321	0
AC099343.2	0.995241	0
SLC25A25	0.995212	0
AP002004.1	0.995121	0
CXCL10	0.99501	0
AL161421.1	0.995005	0
AC006449.6	0.994988	0
LINC02574	0.994956	0
MYBPC2	0.994878	0
LINC01979	0.994844	0
OR52N4	0.994777	0
AC061992.1	0.994682	0
CPA2	0.994646	0
PTPRC	0.994646	0
PMAIP1	0.994521	0
DUOX2	0.994328	0
DDIT3	0.993984	0
PAN2	0.993965	0
GBP4	0.99387	0
AC099811.3	0.993405	0
AC011511.5	0.99299	0
NEFM	0.992961	0
CISH	0.992945	0
GBP1	0.992599	0
HSPA1A	0.992521	0
KLKP1	0.992474	0
CD38	0.992318	0
NT5C3A	0.992312	0
CYP1B1-AS1	0.992302	0
CCK	0.991953	0
FUT3	0.991799	0
SRMS	0.991774	0
ARID5A	0.991703	0
CD7	0.991547	0
PFN1P2	0.991526	0
ZCCHC2	0.991287	0
SMG1P3	0.991077	0
AC245297.1	0.990996	0
GJB2	0.990886	0
OASL	0.990547	0
RN7SL832P	0.990376	0
SLC25A30-AS1	0.99019	0
PRSS57	0.989886	0
SMG1P1	0.989794	0
RHOB	0.98967	0
TMEM217	0.989623	0
ETV7	0.989433	0
KLRD1	0.989433	0
HECW2	0.989391	0
NOCT	0.989302	0
CEACAM19	0.98866	0
PDE4C	0.988479	0
TEX14	0.98841	0
IRF1	0.988201	0
STX11	0.988143	0
COL6A4P2	0.988137	0
AC007032.1	0.988076	0
PTGER3	0.988014	0
NRIR	0.987809	0
AP003733.4	0.987735	0
IDO1	0.987727	0
SMG1P5	0.987387	0
LGMN	0.987334	0
NA	0.98726	0
NUTM2B	0.986997	0
RPL17-C18orf32	0.986916	0
MCPH1-AS1	0.986901	0
RNF122	0.986642	0
IFIT3	0.986487	0
NXF1	0.986306	0
C4orf36	0.985886	0
SNORD3A	0.985645	0
DUSP5	0.9855	0
LGALS9	0.985258	0
AKAP3	0.98522	0
JHDM1D-AS1	0.984798	0
CLCA2	0.984695	0
ID2	0.984687	0
AC105020.6	0.984593	0
ANGPTL4	0.984392	0
C2	0.98436	0
Z93241.1	0.984025	0
FAM83E	0.983956	0
ARL5B	0.983908	0
SNORD12C	0.983794	0
AC121761.1	0.983632	0
PLVAP	0.983561	0
AC008894.3	0.983434	0
CCDC71L	0.983239	0
OOSP1	0.98323	0
BHMT2	0.982932	0
DCST2	0.982901	0
AC026803.2	0.982652	0
SPINK1	0.982464	0
GALNT9	0.982184	0
BTG2	0.982098	0
NIPAL4	0.981936	0
GADD45B	0.981888	0
AQP3	0.981584	0
LINC01010	0.981572	0
SNORD1B	0.981422	0
NOD2	0.980894	0
BATF2	0.980784	0
CCDC140	0.980658	0
SMPDL3B	0.980484	0
AC022916.1	0.980372	0
SLC16A11	0.980338	0
ITPKC	0.980335	0
ZSCAN10	0.980267	0
UGDH	0.980256	0
TRAFD1	0.980097	0
GABRR2	0.980091	0
CRYM-AS1	0.98008	0
DHDH	0.979909	0
NCOA7	0.979528	0
ZACN	0.979403	0
JUNB	0.979363	0
ADGRE2	0.979356	0
EFCAB12	0.979345	0
DNAH10OS	0.979113	0
GALR2	0.979006	0
AC116407.2	0.978899	0
OSMR-AS1	0.978741	0
RPL3P2	0.978586	0
ARID3C	0.978259	0
PLAGL1	0.978131	0
AL358472.2	0.977783	0
TEKT1	0.977647	0
AC241952.1	0.977483	0
TLL2	0.977453	0
PTPRE	0.977159	0
CDHR4	0.977057	0
MGAT3	0.976631	0
HIST2H2BF	0.976393	0
TCTE1	0.976323	0
PPP1R15B	0.976051	0
KLHL34	0.975917	0
SLC6A13	0.975624	0
HSPA1L	0.975492	0
AC004825.2	0.97542	0
RFPL3S	0.97539	0
SERPING1	0.975335	0
ZEB2-AS1	0.975298	0
CTLA4	0.975033	0
SLC2A3	0.975015	0
STAB1	0.97496	0
AC083902.2	0.974873	0
LRRC37A15P	0.974601	0
AL662890.1	0.974509	0
AL117336.2	0.974454	0
APOL6	0.974403	0
CTRC	0.974175	0
ACER2	0.974114	0
SLC7A7	0.973977	0
NFIL3	0.973957	0
LGR5	0.973855	0
SIK1B	0.973654	0
AXDND1	0.973505	0
AC026803.1	0.973395	0
GEM	0.973369	0
LTA	0.973268	0
TNXB	0.973042	0
ZNFX1	0.972956	0
MEI1	0.972902	0
NSG2	0.972873	0
AP001610.1	0.972801	0
B3GNT4	0.97254	0
CCR1	0.972523	0
ARAP2	0.972004	0
GTF2B	0.971985	0
BHLHE40	0.971978	0
CXCR4	0.971671	0
KRT8P46	0.971342	0
BATF3	0.971327	0
AL157871.2	0.971219	0
IFIH1	0.971192	0
ITK	0.971158	0
AC104653.1	0.970893	0
AC007952.4	0.970877	0
SESN2	0.970877	0
ADM	0.970843	0
AC083862.2	0.970812	0
ABL2	0.970741	0
RNF112	0.970585	0
PKDREJ	0.970399	0
GCNT3	0.970072	0
ARHGAP9	0.969872	0
AC083829.1	0.969841	0
DCP1A	0.969653	0
ARID5B	0.969613	0
AL162258.2	0.969156	0
MIR3153	0.969089	0
NPIPB6	0.968731	0
UBC	0.968496	0
C5orf56	0.968486	0
AC025164.1	0.967877	0
HMOX1	0.967732	0
TCHH	0.967496	0
CMYA5	0.967336	0
HAPLN3	0.967331	0
LINC00513	0.966819	0
WAS	0.966631	0
AL021937.1	0.966515	0
AL022328.1	0.966491	0
ETV3	0.965954	0
HSPB9	0.965907	0
AL162258.1	0.965866	0
BAG3	0.965751	0
APOL2	0.965668	0
ZNF432	0.965564	0
AL078604.2	0.965181	0
TXNIP	0.965146	0
C2orf48	0.965052	0
MIR22HG	0.96502	0
FBXO39	0.964909	0
AL353759.1	0.964751	0
IER5	0.964533	0
SOX15	0.964301	0
HIST1H2BG	0.964265	0
DLGAP1-AS2	0.963778	0
GCNA	0.963741	0
GVINP1	0.963502	0
LINC00602	0.963329	0
ESRP2	0.963097	0
TLX2	0.963029	0
CCNT1	0.962932	0
SOCS1	0.962696	0
MLKL	0.962657	0
AP000692.2	0.962262	0
PYGM	0.962258	0
APOBEC3F	0.962205	0
TNFSF9	0.961923	0
FAM57B	0.961893	0
MYO15A	0.9618	0
SMG1P2	0.961131	0
TSGA10	0.961051	0
AC090617.5	0.960749	0
DEDD2	0.960067	0
LRRTM2	0.96003	0
LEMD1	0.959992	0
AC099489.1	0.959989	0
IL18BP	0.959846	0
LINC00304	0.959667	0
LAP3	0.959417	0
IQCN	0.959366	0
PHACTR4	0.959281	0
RYR1	0.958891	0
SEC31B	0.958082	0
TXNL4B	0.958063	0
PLSCR2	0.957007	0
LPAR6	0.956811	0
TBC1D10C	0.956785	0
CFAP53	0.956706	0
NUP210L	0.956306	0
SCAMP1-AS1	0.95626	0
LINC02019	0.955648	0
LINC00702	0.955289	0
BCL10	0.954952	0
USP15	0.954888	0
AC023449.2	0.954825	0
AP000781.2	0.95431	0
ZCCHC6	0.954283	0
DYRK3	0.954191	0
SP110	0.954127	0
AC004520.1	0.954085	0
AL035413.1	0.953848	0
AC097534.2	0.953687	0
CCL5	0.953654	0
ICOS	0.952809	0
SPOCD1	0.952786	0
ADGRF3	0.95224	0
PATL2	0.952129	0
NKAPL	0.952095	0
ING1	0.951876	0
PPP1R15A	0.951725	0
RBM11	0.951207	0
PPP1R16B	0.950853	0
CRYM	0.950687	0
TIMM8AP1	0.950275	0
SAP18	0.949503	0
ZNF425	0.949483	0
BRD2	0.949478	0
ADAMTSL4-AS1	0.949126	0
GBP2	0.949101	0
IFI30	0.949041	0
CREM	0.948583	0
RDH12	0.948353	0
AL354919.2	0.948337	0
STXBP5-AS1	0.947764	0
AC127496.1	0.947344	0
MAP3K8	0.946958	0
FILIP1	0.946941	0
AC006277.1	0.946695	0
THAP2	0.946674	0
CLK1	0.946616	0
HIST1H2AE	0.946474	0
ITGAM	0.946296	0
XRN1	0.945965	0
MYOM1	0.945294	0
HIST1H4C	0.94496	0
HTRA3	0.944796	0
PITRM1-AS1	0.944334	0
POPDC2	0.943994	0
ZNF843	0.943636	0
DLGAP3	0.943257	0
PPP1R10	0.943078	0
DLG2	0.942962	0
ZNF460	0.942951	0
CTSW	0.942846	0
CFB	0.942784	0
AC008622.2	0.942626	0
BNC1	0.942615	0
TNFRSF1B	0.942203	0
SNORD63	0.942103	0
LINC02551	0.941783	0
TNFSF13B	0.941469	0
TMEM254-AS1	0.941218	0
AC023055.1	0.941204	0
AC083880.1	0.941064	0
ZBTB43	0.941062	0
KPTN	0.940708	0
AC005899.8	0.940471	0
AC109326.1	0.94045	0
C4orf47	0.940301	0
PNP	0.940207	0
SEC24A	0.940177	0
KLF3-AS1	0.940093	0
SELPLG	0.939977	0
AL035458.2	0.93982	0
ZNF550	0.939534	0
MAT2A	0.939365	0
CDKN1A	0.939282	0
NIPAL1	0.939255	0
AL158206.1	0.939072	0
ZMYND15	0.938772	0
IL6R-AS1	0.938568	0
MIR3189	0.938468	0
KBTBD8	0.938418	0
NOD1	0.938173	0
LRCOL1	0.938115	0
ASIC4	0.938093	0
EPHA1	0.937868	0
AL445490.1	0.936963	0
ZFAND2A	0.936729	0
CCDC13	0.936598	0
HEATR4	0.936078	0
AP000662.1	0.935857	0
DDX3Y	0.935728	0
AC108673.2	0.935709	0
ARHGAP27	0.935652	0
BTG1	0.934897	0
PROX1	0.934727	0
FEM1C	0.934524	0
AZI2	0.93401	0
KMT2E-AS1	0.933933	0
TRIM38	0.933618	0
DLEU2L	0.933404	0
DNAJA1	0.933115	0
EID3	0.932778	0
PKLR	0.932288	0
SH2D6	0.932168	0
STARD8	0.931989	0
HGFAC	0.931964	0
SLC8A2	0.931916	0
CFH	0.931517	0
MMRN2	0.931281	0
AC093909.1	0.931061	0
AC008393.1	0.930937	0
CDKL3	0.930836	0
ZNF543	0.930616	0
ZC3HAV1	0.930572	0
DNAJB4	0.929862	0
OGFR-AS1	0.92972	0
STAT4	0.929519	0
PTAFR	0.929302	0
STK17B	0.928656	0
AC092910.3	0.92863	0
LAMA2	0.928477	0
IRF7	0.928468	0
SNORD14E	0.927975	0
AC018797.2	0.927879	0
SERPINE3	0.927875	0
RNF19B	0.92778	0
LINC01537	0.927385	0
PROB1	0.927194	0
AL356215.1	0.9271	0
RIOK3	0.926634	0
BROX	0.926365	0
PTPN6	0.926279	0
MUC20	0.925741	0
TMEM202-AS1	0.925572	0
AL021707.6	0.925333	0
AL078590.2	0.925141	0
CSGALNACT2	0.924995	0
ERI1	0.924776	0
ENTPD7	0.924721	0
AC025048.2	0.924277	0
AL662844.4	0.923887	0
SMG1	0.923772	0
LRRC74B	0.923539	0
SLC25A41	0.923318	0
PLIN2	0.923144	0
RELA	0.923135	0
AC025594.2	0.92285	0
PTGS2	0.922768	0
PLCH2	0.922764	0
AC009831.1	0.922595	0
DLEC1	0.922526	0
SNIP1	0.922458	0
NA	0.921992	0
FCGBP	0.921864	0
CNDP1	0.92183	0
AC009126.1	0.921704	0
AC005703.6	0.92168	0
LINC00987	0.921644	0
AL121987.2	0.92144	0
RGS2	0.921324	0
PRAL	0.921155	0
PELO	0.921123	0
SMIM3	0.921051	0
SKIDA1	0.92081	0
AC087257.1	0.920605	0
GCLM	0.919818	0
LINC01705	0.919358	0
NA	0.919334	0
EMG1	0.919285	0
FAM151B	0.919052	0
RPARP-AS1	0.918741	0
C3AR1	0.918408	0
TAGLN3	0.917648	0
BAG1	0.916902	0
AL133230.1	0.916898	0
AC009950.1	0.916803	0
FZD5	0.916109	0
NUTM2D	0.916023	0
AL139246.3	0.915341	0
C9	0.915334	0
LINC02535	0.915003	0
ZNF267	0.914705	0
APOBEC3G	0.914381	0
RBM7	0.914066	0
TTC23	0.913705	0
AL590705.1	0.913476	0
LINC00659	0.913241	0
PARP12	0.912943	0
ZBTB32	0.912614	0
HELQ	0.912403	0
HES2	0.911824	0
DOK2	0.911521	0
PCF11	0.911449	0
FAM46A	0.911166	0
SRSF3	0.910571	0
AL157935.2	0.910431	0
BBC3	0.910333	0
CKS2	0.910329	0
SSBP3-AS1	0.910316	0
SLC2A1-AS1	0.910099	0
GBP3	0.909853	0
DDX58	0.909753	0
N4BP2L1	0.909692	0
HIST4H4	0.909649	0
THEM5	0.909508	0
ZNF222	0.90891	0
SAMHD1	0.908718	0
AL021707.3	0.908705	0
HERC5	0.908572	0
LGALS8	0.908508	0
AC079305.1	0.908419	0
AP001330.5	0.908351	0
LACC1	0.907821	0
NAGS	0.907643	0
AC092687.3	0.906312	0
GTPBP1	0.90605	0
JAK3	0.905619	0
ADCY5	0.905205	0
TTC4	0.905184	0
HPX	0.904423	0
AC010531.3	0.903865	0
CITED2	0.903395	0
USP18	0.903331	0
NAPA-AS1	0.902713	0
SPTY2D1	0.902673	0
PARP14	0.902231	0
ZNF547	0.901626	0
HHIPL2	0.901574	0
PPA1	0.900694	0
IFITM10	0.899389	1e-05
FAAH	0.899282	1e-05
RELT	0.898627	1e-05
CMPK2	0.898579	1e-05
PIM1	0.898496	1e-05
UPK1A	0.898283	1e-05
AC009163.5	0.898268	1e-05
WDR25	0.898008	1e-05
CFAP58	0.89793	1e-05
IFITM1	0.897904	1e-05
ZNF423	0.896796	1e-05
AC106782.2	0.896311	1e-05
AL360270.2	0.896108	1e-05
ARHGAP5-AS1	0.895814	1e-05
NPTX2	0.895735	1e-05
AKAP17A	0.895666	1e-05
ZNF136	0.89516	1e-05
AC096733.2	0.895126	1e-05
AC093495.1	0.894808	1e-05
ZCWPW2	0.894472	1e-05
PDE4DIP	0.893655	1e-05
ARRDC3	0.893645	1e-05
SNORA7B	0.893537	1e-05
EFNB2	0.893229	1e-05
RRAD	0.893226	1e-05
AC112484.1	0.892523	1e-05
AC138951.1	0.892221	1e-05
SLC51A	0.891881	1e-05
POMC	0.891728	1e-05
AC093752.1	0.890764	1e-05
C17orf67	0.890739	1e-05
MSH4	0.890643	1e-05
TXLNA	0.890353	1e-05
HINFP	0.890248	1e-05
BCRP3	0.889868	1e-05
WARS	0.889815	1e-05
CATSPERG	0.889767	1e-05
TACR2	0.889386	1e-05
TMED7-TICAM2	0.889097	1e-05
IKZF2	0.888337	1e-05
TTC28-AS1	0.888016	1e-05
FBXO30	0.887343	1e-05
NSUN6	0.887292	1e-05
DLL4	0.887248	1e-05
TEX22	0.887048	1e-05
AL024507.2	0.886593	1e-05
PIWIL4	0.886527	1e-05
PDE2A	0.886484	1e-05
AL583839.1	0.886237	1e-05
KIAA1324	0.886235	1e-05
MIF-AS1	0.886207	1e-05
SELENOK	0.885498	1e-05
IRF2	0.885421	1e-05
FAM129C	0.885413	1e-05
SNORD12B	0.884855	1e-05
NHLH1	0.884804	1e-05
AC009108.3	0.884426	1e-05
ANKRA2	0.884398	1e-05
PYY2	0.884324	1e-05
HELB	0.884084	1e-05
SNORA65	0.88404	1e-05
CLUHP3	0.883954	1e-05
KLF2	0.883863	1e-05
LAT2	0.883814	1e-05
CES3	0.883721	1e-05
AGBL2	0.883618	1e-05
AC092803.2	0.882952	1e-05
AL117336.3	0.882435	1e-05
ATP2B1-AS1	0.882398	1e-05
HIST2H2BA	0.882128	1e-05
IPMK	0.880955	1e-05
MDGA1	0.8798	2e-05
AC079209.1	0.879726	2e-05
AL080250.1	0.879684	2e-05
CD1D	0.87963	2e-05
CDADC1	0.878932	2e-05
GALNT4	0.878867	2e-05
TULP2	0.878796	2e-05
AC108002.1	0.87876	2e-05
HSPH1	0.878637	2e-05
SP100	0.878182	2e-05
PPP1R3F	0.87807	2e-05
GCNT4	0.878014	2e-05
PHF11	0.877882	2e-05
SLC25A28	0.87776	2e-05
AC005682.1	0.877259	2e-05
STRIP2	0.877048	2e-05
GADD45A	0.876999	2e-05
HOXC-AS2	0.87685	2e-05
CLP1	0.8764	2e-05
LINC00471	0.876044	2e-05
CNTD2	0.875879	2e-05
MIDN	0.87583	2e-05
HCG4P11	0.875795	2e-05
ZNF578	0.875707	2e-05
TAP1	0.875521	2e-05
MXD1	0.875429	2e-05
ABCG4	0.875314	2e-05
EPOP	0.875154	2e-05
ZNF77	0.874914	2e-05
SECTM1	0.87477	2e-05
SDAD1P1	0.87476	2e-05
AC002467.1	0.874575	2e-05
KIF9-AS1	0.874225	2e-05
FAM122C	0.873801	2e-05
BCL2L13	0.873721	2e-05
LINC00323	0.873591	2e-05
STX1B	0.873569	2e-05
AC067735.1	0.873338	2e-05
SNORD3B-2	0.873055	2e-05
C1orf116	0.872741	2e-05
ARPC5L	0.872608	2e-05
IFI44	0.871834	2e-05
CSRNP2	0.871645	2e-05
ETS2	0.871523	2e-05
GDF9	0.871509	2e-05
KLF6	0.87134	2e-05
ULBP1	0.870803	2e-05
PTGES3P1	0.870643	2e-05
KDM2A	0.870395	2e-05
AC093909.6	0.870365	2e-05
LSMEM1	0.870104	2e-05
TECTA	0.869611	3e-05
PIWIL2	0.869559	3e-05
TRIM73	0.86922	3e-05
NEB	0.869027	3e-05
AP001062.1	0.868333	3e-05
RSRC2	0.867907	3e-05
PPP1R32	0.867816	3e-05
SEMA4A	0.867583	3e-05
CEBPB	0.867428	3e-05
RTL5	0.867383	3e-05
IER5L	0.867101	3e-05
MAGIX	0.867039	3e-05
AP003108.2	0.866963	3e-05
PATL1	0.866871	3e-05
AC115618.1	0.866826	3e-05
RNF213	0.866633	3e-05
BLOC1S2	0.866306	3e-05
PPID	0.865881	3e-05
MKNK1	0.865763	3e-05
ERVK3-1	0.865408	3e-05
CYB5R4	0.864993	3e-05
KLHL38	0.864767	3e-05
HLA-E	0.864726	3e-05
DNAAF1	0.864579	3e-05
AC099552.4	0.864258	3e-05
AC007566.1	0.864223	3e-05
UPP1	0.863783	3e-05
BIK	0.863407	3e-05
TRAPPC2B	0.86333	3e-05
AC004854.2	0.862824	3e-05
WNT2B	0.86257	4e-05
HIST1H2BC	0.862416	4e-05
ZMYND10	0.861904	4e-05
SERHL	0.861881	4e-05
AC009318.1	0.861789	4e-05
POLR2A	0.861506	4e-05
ANGPTL6	0.861062	4e-05
LMTK2	0.861032	4e-05
RRN3P3	0.861004	4e-05
AL135999.1	0.86038	4e-05
AP000787.1	0.860098	4e-05
AL049597.2	0.860083	4e-05
EPSTI1	0.859991	4e-05
SLC30A7	0.859869	4e-05
F7	0.859506	4e-05
SCML1	0.859431	4e-05
SLC9B1	0.859428	4e-05
ELMSAN1	0.85939	4e-05
ERRFI1	0.85931	4e-05
C5AR1	0.858535	4e-05
CFAP43	0.858281	4e-05
ZFHX2-AS1	0.858277	4e-05
HIST3H2BB	0.858014	4e-05
C1orf228	0.857684	4e-05
AC243964.3	0.857252	4e-05
U91328.1	0.857132	4e-05
FNIP2	0.857087	4e-05
FERMT2	0.856554	5e-05
AL139260.1	0.856274	5e-05
FRAS1	0.85582	5e-05
NECTIN4	0.855766	5e-05
CCNJ	0.855761	5e-05
CASP7	0.855725	5e-05
ASPHD2	0.855699	5e-05
TEC	0.855616	5e-05
FBXL19-AS1	0.855378	5e-05
PPM1D	0.855325	5e-05
C5orf47	0.855325	5e-05
OAZ3	0.855182	5e-05
DCST1	0.854579	5e-05
AL021392.1	0.85442	5e-05
HELZ2	0.854235	5e-05
AC244021.1	0.853319	5e-05
RP1	0.853305	5e-05
BPGM	0.853226	5e-05
NTNG2	0.852844	5e-05
TOP1	0.852723	5e-05
ACTN2	0.851945	6e-05
SIDT2	0.851941	6e-05
SPATA1	0.851856	6e-05
TBX19	0.851842	6e-05
AC036214.1	0.851706	6e-05
PIPOX	0.851665	6e-05
FAM43A	0.851115	6e-05
TNFSF13	0.850612	6e-05
MRNIP	0.850327	6e-05
DBIL5P	0.850311	6e-05
AIDA	0.850281	6e-05
KRT8P33	0.850227	6e-05
CCL2	0.850099	6e-05
AC239868.1	0.850074	6e-05
DDIT4	0.849877	6e-05
RET	0.848788	6e-05
LINC00921	0.848385	6e-05
TRIB1	0.847106	7e-05
MAP1LC3B	0.846902	7e-05
PLEKHG6	0.846614	7e-05
CLDN23	0.846325	7e-05
AL133338.1	0.846103	7e-05
GLDC	0.845967	7e-05
DUOX1	0.845357	7e-05
HOMER1	0.844874	7e-05
PLEKHA6	0.84447	7e-05
PALD1	0.844339	8e-05
RBBP6	0.843985	8e-05
RND1	0.84332	8e-05
ZNF304	0.843233	8e-05
NFYC-AS1	0.843182	8e-05
UBA6	0.842539	8e-05
FBXO32	0.842495	8e-05
CCNL1	0.842362	8e-05
AL445471.1	0.842204	8e-05
JUN	0.842095	8e-05
DYRK4	0.842075	8e-05
KLHDC8A	0.842064	8e-05
MALINC1	0.841905	8e-05
AC137767.1	0.841347	8e-05
PER1	0.841322	8e-05
MASTL	0.841232	8e-05
ZNF410	0.841223	8e-05
MYD88	0.841093	9e-05
GOLM1	0.840812	9e-05
SERTAD3	0.840291	9e-05
NPIPB5	0.839855	9e-05
GRIK5	0.839706	9e-05
AL136298.1	0.839345	9e-05
EDARADD	0.839149	9e-05
CIRBP-AS1	0.839012	9e-05
AC087752.3	0.839008	9e-05
AL162231.2	0.83874	9e-05
NLRC5	0.838678	9e-05
MYO5C	0.838268	9e-05
ZFAS1	0.837597	0.0001
TMEM41B	0.836914	0.0001
CASP4	0.836402	0.0001
NAMPT	0.8364	0.0001
HLA-H	0.835958	0.0001
AP001160.1	0.835824	0.0001
LINC01001	0.83522	0.00011
ADAT3	0.835201	0.00011
BTK	0.834636	0.00011
MTRF1L	0.834599	0.00011
LDLR	0.834592	0.00011
CHAC1	0.834301	0.00011
RIPK1	0.83385	0.00011
ABHD17B	0.833823	0.00011
NSUN7	0.83346	0.00011
SRRM5	0.833124	0.00011
CRYBG3	0.83289	0.00012
PKD1P1	0.832704	0.00012
Z98749.2	0.832604	0.00012
SETX	0.832385	0.00012
C1RL-AS1	0.832205	0.00012
CDR2	0.832113	0.00012
MRPL18	0.83203	0.00012
THBD	0.831897	0.00012
SYTL3	0.831535	0.00012
SUMO2P17	0.831516	0.00012
DNHD1	0.831211	0.00012
AL138756.1	0.831188	0.00012
SP140L	0.831114	0.00012
S1PR3	0.83097	0.00012
AC093525.8	0.830943	0.00012
OCIAD2	0.830908	0.00012
ELL	0.830464	0.00013
IKZF5	0.830018	0.00013
PSMB10	0.829945	0.00013
TP53BP2	0.829739	0.00013
ZNF408	0.829704	0.00013
TXK	0.829674	0.00013
BZW1P2	0.829651	0.00013
KMO	0.829537	0.00013
MSL3	0.829327	0.00013
OVGP1	0.829312	0.00013
MUC5B	0.829188	0.00013
RBCK1	0.829122	0.00013
PIKFYVE	0.82868	0.00013
PSPN	0.828664	0.00013
SYCE2	0.828647	0.00013
AL138781.1	0.828593	0.00014
AFF1	0.82856	0.00014
ZNF200	0.828254	0.00014
AC108134.2	0.826733	0.00014
AC010331.1	0.826645	0.00014
C2orf66	0.826094	0.00015
TICAM1	0.826029	0.00015
CTSS	0.825932	0.00015
AC124319.2	0.825742	0.00015
PLAA	0.825128	0.00015
GCH1	0.82454	0.00016
TMEM62	0.824371	0.00016
AC021092.1	0.823907	0.00016
DCUN1D3	0.8239	0.00016
FOSL2	0.823897	0.00016
RND3	0.823645	0.00016
ODF3B	0.823403	0.00016
FRG1HP	0.823027	0.00016
PPME1	0.822675	0.00017
ZNF213-AS1	0.822558	0.00017
UGDH-AS1	0.822551	0.00017
AC092755.2	0.822513	0.00017
LINC00863	0.821985	0.00017
AC107959.1	0.821887	0.00017
JAM2	0.821355	0.00017
SMCR8	0.82109	0.00018
AASS	0.820863	0.00018
EXOC3L1	0.82075	0.00018
SLFN5	0.820588	0.00018
SBSN	0.820414	0.00018
MCL1	0.820374	0.00018
NA	0.820333	0.00018
DUSP1	0.820266	0.00018
SH3GLB1	0.819988	0.00018
WHAMMP3	0.819875	0.00018
AC072061.1	0.81965	0.00018
DCSTAMP	0.819331	0.00019
AP002490.1	0.819216	0.00019
PNCK	0.819202	0.00019
TUFT1	0.818972	0.00019
RAB3GAP1	0.818785	0.00019
CFAP157	0.818768	0.00019
FBXO33	0.818138	0.00019
SMTNL1	0.817747	0.0002
EMP1	0.817723	0.0002
CHORDC1	0.81733	0.0002
KLF4	0.817309	0.0002
BCL2L2-PABPN1	0.817266	0.0002
IL3RA	0.817058	0.0002
RNF149	0.817006	0.0002
FAM46C	0.816538	0.0002
HSD17B7P2	0.816491	0.0002
ARR3	0.816153	0.00021
CDKN2AIP	0.816147	0.00021
HELZ	0.81557	0.00021
AL022328.3	0.815558	0.00021
PABPC4	0.81519	0.00021
HSPA8	0.814726	0.00022
IER2	0.814672	0.00022
SRD5A3-AS1	0.814667	0.00022
KIAA0040	0.814649	0.00022
FAS	0.814523	0.00022
USP38	0.814463	0.00022
SPHK1	0.814373	0.00022
PLEKHF1	0.81431	0.00022
CYP1B1	0.814106	0.00022
TGIF1	0.813864	0.00022
LINC01372	0.813215	0.00023
DTX3L	0.812742	0.00023
HIC1	0.812649	0.00023
TRIM26	0.812493	0.00023
CSTF3	0.812263	0.00023
MCUB	0.811554	0.00024
C19orf38	0.81148	0.00024
MYH16	0.810601	0.00025
P2RY12	0.810383	0.00025
MATK	0.810335	0.00025
GCA	0.810091	0.00025
DNAJA2	0.809573	0.00026
SPNS2	0.809251	0.00026
ZFP36L2	0.808946	0.00026
KLHL3	0.808763	0.00026
TMEM225B	0.808207	0.00027
RBM26-AS1	0.807865	0.00027
SAV1	0.80782	0.00027
ADAMTS4	0.807558	0.00027
NUPR1	0.806437	0.00028
SPTBN5	0.806306	0.00028
SUSD1	0.806157	0.00028
DNAH12	0.806008	0.00029
AC092944.1	0.804588	0.0003
LYG1	0.804562	0.0003
ICAM5	0.804495	0.0003
BATF	0.804278	0.0003
ISG15	0.804181	0.0003
AL133216.2	0.804111	0.0003
THAP9-AS1	0.80396	0.0003
ASH1L-AS1	0.803647	0.00031
AC131011.1	0.80324	0.00031
ERN1	0.803093	0.00031
AC069185.1	0.802753	0.00032
WHAMM	0.802483	0.00032
SPSB1	0.802444	0.00032
AC090023.2	0.802108	0.00032
AC073130.3	0.801941	0.00032
TAPT1	0.801839	0.00032
AC010201.2	0.801725	0.00032
STAT3	0.801628	0.00033
TNFRSF10D	0.801324	0.00033
ZNF468	0.801297	0.00033
CPEB4	0.801115	0.00033
AP003068.4	0.801047	0.00033
ADAMTS3	0.800974	0.00033
AEN	0.80077	0.00033
LINC01220	0.800217	0.00034
HEATR5B	0.800148	0.00034
RRN3P1	0.800062	0.00034
AP000866.1	0.799978	0.00034
HK2	0.799914	0.00034
AKAP13	0.799879	0.00034
CORT	0.798962	0.00035
CEBPD	0.798717	0.00036
TMUB2	0.798417	0.00036
ZNF286B	0.798177	0.00036
AL450992.2	0.798155	0.00036
CSF1	0.797777	0.00037
KCTD5	0.797258	0.00037
OAS1	0.797118	0.00037
CRACR2B	0.796865	0.00038
AC008556.1	0.79633	0.00038
MMP1	0.795809	0.00039
RBKS	0.795408	0.00039
LYPD5	0.795398	0.00039
TGM1	0.7953	0.00039
IRF9	0.794066	0.00041
ZNF101	0.794055	0.00041
PRDM16	0.794009	0.00041
KRT17	0.793728	0.00041
FEM1A	0.793615	0.00041
JMJD1C	0.793583	0.00041
ASPRV1	0.793577	0.00041
C17orf51	0.793429	0.00042
PKD1P6	0.793339	0.00042
TJP3	0.793068	0.00042
AC005229.4	0.792709	0.00042
DHX58	0.792507	0.00043
AOC2	0.792359	0.00043
LRFN5	0.792102	0.00043
BTG3-AS1	0.791925	0.00043
SPINDOC	0.791169	0.00044
ZNF585A	0.790415	0.00045
MICB	0.790255	0.00045
PNPT1	0.789735	0.00046
FCRLB	0.789433	0.00047
ITGA2B	0.789188	0.00047
NA	0.789039	0.00047
OTUD1	0.788816	0.00047
NUDT17	0.788495	0.00048
IFI44L	0.78847	0.00048
RPSAP9	0.788179	0.00048
CITED4	0.788107	0.00048
RAB5A	0.787983	0.00048
AL353763.1	0.787971	0.00048
BORCS8-MEF2B	0.787937	0.00049
NA	0.787622	0.00049
AC244197.3	0.787535	0.00049
XPC	0.787453	0.00049
ZSCAN31	0.787248	0.00049
RBM15	0.786382	0.00051
GOLGA6L10	0.786131	0.00051
ZNF720	0.785964	0.00051
NAMPTP1	0.785526	0.00052
SRFBP1	0.784945	0.00053
FAM218A	0.78483	0.00053
SRRM2-AS1	0.784729	0.00053
MAPK8IP2	0.784417	0.00054
TLR3	0.784285	0.00054
TM4SF1	0.783834	0.00054
GGN	0.783345	0.00055
AL049629.1	0.78305	0.00056
PSMA6	0.782774	0.00056
RNASEK	0.782726	0.00056
RAB39A	0.782621	0.00056
HLA-B	0.782477	0.00056
AC011912.1	0.781959	0.00057
SOX11	0.781511	0.00058
NTRK2	0.781465	0.00058
TTLL3	0.780801	0.00059
SLC7A5P1	0.780776	0.00059
AC005180.2	0.780224	0.0006
CDH23	0.780174	0.0006
TMC4	0.780167	0.0006
AL157935.1	0.779731	0.00061
PSMB8-AS1	0.779447	0.00061
HAP1	0.779251	0.00062
CD72	0.778661	0.00063
ZNF546	0.778644	0.00063
ZNF841	0.778477	0.00063
C11orf96	0.778453	0.00063
IFRD1	0.778413	0.00063
AL118558.1	0.778273	0.00063
AL603756.1	0.778244	0.00063
SLC2A9	0.777948	0.00064
POLN	0.777932	0.00064
ZNF699	0.777051	0.00065
SRGAP3	0.776662	0.00066
AC006486.2	0.776568	0.00066
PILRA	0.776221	0.00067
ATE1-AS1	0.775922	0.00067
TRIM22	0.775879	0.00067
PPP1R18	0.775726	0.00068
TMEM116	0.77558	0.00068
PNRC1	0.774957	0.00069
HLA-K	0.774892	0.00069
LINC01759	0.774383	0.0007
NDUFA4L2	0.773765	0.00071
BVES-AS1	0.77375	0.00071
LINC01128	0.773396	0.00072
AC104581.4	0.773392	0.00072
APTR	0.773231	0.00072
AC004908.1	0.773035	0.00073
AC015802.4	0.772145	0.00074
LINC00324	0.771913	0.00075
ALS2	0.771652	0.00075
CAHM	0.771408	0.00076
ZNF19	0.771272	0.00076
LRRC23	0.770962	0.00077
MIR616	0.770474	0.00078
TRIM21	0.76985	0.00079
UBFD1	0.769627	0.00079
AC007383.2	0.769424	0.0008
AC004917.1	0.769361	0.0008
TSC22D2	0.768985	0.00081
TMEM183B	0.768538	0.00082
LINC00663	0.768229	0.00082
PCDH17	0.768188	0.00082
CEP76	0.768134	0.00082
RAD9A	0.768043	0.00083
UBE2L6	0.767771	0.00083
BAZ2A	0.767591	0.00083
AP000688.1	0.767239	0.00084
ST7-AS1	0.767096	0.00085
EAF1	0.766872	0.00085
UBE2D1	0.766449	0.00086
NOXRED1	0.766267	0.00086
AC136475.1	0.765788	0.00087
RPL23AP53	0.765572	0.00088
TTC34	0.765231	0.00089
AL163051.1	0.76486	0.00089
CSNK1G1	0.764842	0.00089
PDZD8	0.76477	0.0009
TYMP	0.764445	0.0009
TMEM2	0.76427	0.00091
LINC01679	0.762775	0.00094
EIF4A2	0.762332	0.00095
LRCH2	0.762124	0.00096
FRZB	0.761974	0.00096
AC135506.1	0.761349	0.00098
SLC7A11	0.76119	0.00098
AC058791.1	0.761042	0.00098
HCG27	0.760829	0.00099
PCGF5	0.760682	0.00099
DMGDH	0.760572	0.00099
PML	0.7604	0.001
GDF15	0.759694	0.00102
PLK3	0.759471	0.00102
AC020910.5	0.759089	0.00103
CCDC32	0.758738	0.00104
SLC41A1	0.758286	0.00105
AL358472.4	0.758189	0.00105
TTC9B	0.757869	0.00106
LPIN1	0.757846	0.00106
AC016773.1	0.757448	0.00107
NBEAL1	0.757446	0.00107
ACKR4	0.757212	0.00108
KLF5	0.757011	0.00108
DNM1P46	0.7567	0.00109
MEMO1P1	0.756491	0.0011
ZNF483	0.756128	0.00111
ELL3	0.756097	0.00111
PSME2	0.755228	0.00113
AFF4	0.754393	0.00115
LAMTOR5-AS1	0.754233	0.00116
TANK	0.753851	0.00117
AC008079.2	0.753533	0.00118
CCNK	0.753209	0.00119
AC005077.4	0.753197	0.00119
AC004130.1	0.753122	0.00119
GNA15	0.753106	0.00119
CARD8-AS1	0.751895	0.00123
ZNF137P	0.749579	0.00129
FOS	0.74895	0.00131
EIF1AD	0.748677	0.00132
HECA	0.748412	0.00133
SMNDC1	0.748098	0.00134
IGSF22	0.747588	0.00135
CCDC186	0.74748	0.00136
AC009022.1	0.747213	0.00137
PELI1	0.746935	0.00138
PSMC6	0.746108	0.0014
LINC00973	0.745759	0.00141
LRRC56	0.745672	0.00142
CD99P1	0.745323	0.00143
TBC1D15	0.745168	0.00143
C1orf52	0.74502	0.00144
CEL	0.745016	0.00144
MRPS30-DT	0.744388	0.00146
LAMP3	0.744153	0.00147
AC067750.1	0.743643	0.00148
DOCK9-AS2	0.743631	0.00148
PPIF	0.743578	0.00149
C9orf84	0.743517	0.00149
AL669831.1	0.743218	0.0015
UBE2D3	0.743015	0.0015
DUSP2	0.742779	0.00151
WBP1LP2	0.742466	0.00152
UBR1	0.741989	0.00154
RHEBL1	0.741849	0.00154
DENND5A	0.741825	0.00155
IER3	0.741429	0.00156
PSMD12	0.741364	0.00156
INTS2	0.741314	0.00156
AC018653.3	0.741172	0.00157
FAM221A	0.740904	0.00158
IFI6	0.740819	0.00158
YTHDC1	0.740795	0.00158
RP2	0.740781	0.00158
RRN3P2	0.739637	0.00162
IL10RB-AS1	0.739614	0.00162
RASAL2-AS1	0.739573	0.00163
AC068282.1	0.739523	0.00163
TSC22D3	0.739478	0.00163
AP000580.1	0.739384	0.00163
AL031775.1	0.73925	0.00164
ASS1P12	0.738516	0.00166
AC025181.2	0.738008	0.00168
AC006538.1	0.737985	0.00168
BZW1	0.737979	0.00168
BDNF-AS	0.737904	0.00169
SDE2	0.73779	0.00169
ELMOD3	0.737681	0.00169
CDHR2	0.737325	0.00171
LTBP2	0.737301	0.00171
UHRF2	0.73685	0.00173
LCMT1-AS1	0.736187	0.00175
ZNF582-AS1	0.735533	0.00178
ZNF461	0.735497	0.00178
POLE3	0.734628	0.00181
HIST1H2AG	0.734442	0.00182
KDM4D	0.734258	0.00183
LRRC8A	0.73393	0.00184
SNORD101	0.733885	0.00184
PRSS27	0.733034	0.00188
CARD9	0.732912	0.00188
CIDECP	0.73276	0.00189
CBX3P2	0.732591	0.00189
EIF5	0.732549	0.0019
KLHL21	0.732467	0.0019
RCC1	0.73245	0.0019
ZFYVE28	0.732099	0.00191
CYLD	0.73177	0.00193
TOR4A	0.731632	0.00193
TNKS2	0.731413	0.00194
IFI27L1	0.731334	0.00195
USP9Y	0.73121	0.00195
KLC3	0.730803	0.00197
AL355388.2	0.730721	0.00197
CSF1R	0.730619	0.00198
NPIPB4	0.730571	0.00198
ZNF608	0.729871	0.00201
ZNF486	0.729518	0.00202
HLA-DOB	0.729378	0.00203
LINC01004	0.728884	0.00205
GLUD1P3	0.728684	0.00206
ZNF669	0.728656	0.00206
SLC38A5	0.728483	0.00207
TCTE3	0.728482	0.00207
AC006449.5	0.727991	0.00209
SUSD3	0.727393	0.00212
TNFAIP1	0.727215	0.00213
SSPO	0.72685	0.00214
AC136475.2	0.726168	0.00217
AOC3	0.725986	0.00218
TNFRSF10A	0.725863	0.00219
MDM2	0.725808	0.00219
NUTM2A	0.725714	0.00219
AL391422.3	0.725502	0.0022
KLHL15	0.725339	0.00221
KCTD14	0.725069	0.00222
RIPK2	0.725014	0.00223
DNAJC25	0.724794	0.00224
ZNF844	0.724728	0.00224
AL450384.2	0.724392	0.00226
MOV10	0.724364	0.00226
LCMT1	0.724302	0.00226
MXRA8	0.724066	0.00227
AC009078.3	0.722892	0.00233
ZNF730	0.722667	0.00234
FAM160A2	0.72254	0.00234
CCDC30	0.722221	0.00236
LIPG	0.722216	0.00236
LMCD1	0.722085	0.00237
IL12RB1	0.721688	0.00239
TRPM4	0.721587	0.00239
SAFB2	0.720885	0.00243
BEND5	0.720837	0.00243
EMC3-AS1	0.720729	0.00243
OSER1	0.720515	0.00244
SLC37A1	0.720114	0.00246
CCDC142	0.719519	0.00249
RAPGEF4	0.719439	0.0025
RN7SL2	0.719404	0.0025
EIF2AK3	0.719347	0.0025
NLRP3	0.719333	0.0025
EIF4A3	0.718971	0.00252
WHRN	0.718566	0.00254
CTNNBL1	0.71761	0.00259
AL513497.1	0.717299	0.00261
CFP	0.717234	0.00261
ZYX	0.716546	0.00265
SGK1	0.716532	0.00265
AL162411.1	0.715997	0.00268
SFMBT2	0.715565	0.0027
MON1B	0.715406	0.00271
FNBP1P1	0.715325	0.00272
DHX38	0.715159	0.00273
NDEL1	0.714528	0.00276
CD14	0.71447	0.00276
SMARCA5	0.713959	0.00279
INSIG1	0.713956	0.00279
IL4R	0.713591	0.00281
AC093323.1	0.713564	0.00281
TMEM173	0.713524	0.00282
RASL11B	0.712867	0.00285
AL031282.2	0.712515	0.00287
NPIPA5	0.712036	0.0029
ANKRD34A	0.711588	0.00293
AC104109.2	0.711459	0.00294
BMP2K	0.710744	0.00298
SCPEP1	0.710094	0.00302
TVP23A	0.710017	0.00302
ZNF143	0.709745	0.00304
USP27X-AS1	0.709663	0.00304
ZNF394	0.709441	0.00305
ZUFSP	0.709414	0.00306
PPP4R1L	0.709269	0.00307
TIGD3	0.708918	0.00309
TIPARP	0.707538	0.00317
BEX2	0.707392	0.00318
SPRED2	0.707347	0.00318
SPRED3	0.707133	0.0032
C4orf33	0.707118	0.0032
SCUBE1	0.706949	0.00321
PHLDA2	0.706711	0.00322
DICER1	0.706605	0.00323
JAK2	0.706547	0.00323
SMPD1	0.705929	0.00327
FAM186B	0.705705	0.00329
AC010618.3	0.705557	0.0033
RASGEF1B	0.705487	0.0033
IGSF9B	0.70503	0.00333
ZBTB21	0.704765	0.00335
EFCAB7	0.704582	0.00336
C10orf143	0.70458	0.00336
IL23A	0.704484	0.00336
BOC	0.704396	0.00337
FBXW7	0.704328	0.00337
C18orf25	0.703972	0.0034
DUSP8P5	0.703814	0.00341
AKR7L	0.703696	0.00342
ACTBP7	0.703649	0.00342
NOTCH1	0.703639	0.00342
LONRF3	0.703403	0.00344
C3orf38	0.703233	0.00345
LURAP1L	0.703136	0.00345
AC113208.2	0.702656	0.00349
NA	0.702542	0.00349
AP002478.1	0.701961	0.00353
RIPOR3	0.701768	0.00354
ACVR1B	0.7015	0.00356
C1QTNF12	0.701395	0.00357
HIST1H2BJ	0.70074	0.00361
AC020910.4	0.700393	0.00364
AC027290.2	0.700026	0.00366
DLGAP1-AS1	0.699878	0.00367
ATXN3	0.699503	0.0037
MX1	0.699119	0.00373
RN7SL3	0.698934	0.00374
PIK3C3	0.698753	0.00375
ZNF350	0.698468	0.00377
DNA2	0.697908	0.00381
NA	0.697521	0.00384
RMC1	0.697332	0.00386
IP6K2	0.697029	0.00388
LINC01943	0.696646	0.00391
SOS2	0.696628	0.00391
PPP1R12A-AS1	0.696136	0.00394
C19orf54	0.695062	0.00402
MED26	0.694877	0.00404
COQ10B	0.694527	0.00406
SDHAP1	0.694441	0.00407
FAM182B	0.694425	0.00407
LUCAT1	0.694411	0.00407
CDC42SE1	0.694034	0.0041
C16orf72	0.693867	0.00411
AC005562.1	0.693668	0.00413
PSTPIP2	0.693144	0.00417
ZNF497	0.692992	0.00418
LRRC37A3	0.692785	0.0042
JOSD1	0.692527	0.00422
AP000350.6	0.692268	0.00424
AC016831.5	0.690986	0.00434
MRFAP1	0.690973	0.00434
LINC00115	0.69093	0.00434
FBXO6	0.69088	0.00435
RUNDC3A	0.690776	0.00435
CLSTN3	0.689619	0.00445
CHKB-AS1	0.689585	0.00445
AL078621.3	0.689553	0.00445
AC239798.4	0.689335	0.00447
INCA1	0.689187	0.00448
HIST2H2BB	0.688948	0.0045
NUFIP2	0.688778	0.00452
ZNF225	0.688459	0.00454
AL391095.1	0.688338	0.00455
ZNF285	0.688318	0.00455
SBNO2	0.688032	0.00458
ACYP2	0.687711	0.0046
KLHL25	0.687458	0.00462
AC009690.1	0.687393	0.00463
AHSA1	0.6872	0.00465
SNHG9	0.687135	0.00465
MSC	0.687083	0.00466
SLC23A1	0.686192	0.00473
DNAJB6	0.685207	0.00482
UBE2FP1	0.685085	0.00483
TMPPE	0.685067	0.00483
CBR3-AS1	0.68493	0.00484
TLCD2	0.684885	0.00484
COLQ	0.684744	0.00486
AC016027.1	0.684454	0.00488
ADCY10P1	0.684244	0.0049
PISD	0.684138	0.00491
ALOX12	0.683696	0.00495
SPAG5-AS1	0.68357	0.00496
ABHD4	0.683479	0.00497
PLAC8L1	0.683339	0.00498
IL4I1	0.683232	0.00499
C18orf65	0.683214	0.00499
AC007038.1	0.682477	0.00506
AC012313.2	0.682203	0.00508
LY6E-DT	0.682097	0.00509
2004-09-01	0.681954	0.0051
DEPDC4	0.681698	0.00513
ANKRD49	0.6813	0.00516
PI4K2A	0.681295	0.00516
FNDC11	0.681216	0.00517
NMI	0.680903	0.0052
SPART-AS1	0.679413	0.00534
RECQL	0.67911	0.00537
ALMS1P1	0.678735	0.0054
AC145124.1	0.678734	0.0054
AL121603.2	0.678682	0.00541
DEPP1	0.678179	0.00545
ZNF331	0.678028	0.00547
BST2	0.677593	0.00551
CCDC162P	0.677529	0.00552
AC026471.1	0.676733	0.00559
OGFR	0.676188	0.00565
NR1D1	0.675854	0.00568
RSRP1	0.675754	0.00569
ATXN1L	0.675521	0.00571
GUCA1B	0.675475	0.00572
FBXO48	0.675425	0.00572
PIGA	0.674678	0.0058
TEP1	0.674631	0.0058
ZNF490	0.674564	0.00581
SIAH2	0.674326	0.00583
AL355512.1	0.674103	0.00585
MAP4K1	0.674102	0.00585
AL008729.1	0.673864	0.00588
IFI16	0.673461	0.00592
AMY2B	0.673272	0.00594
NDST2	0.672354	0.00603
CCDC117	0.672342	0.00603
SPRY2	0.672102	0.00606
SMCHD1	0.672005	0.00607
MKNK2	0.671709	0.0061
ARPC4-TTLL3	0.671635	0.00611
CORO7	0.671501	0.00612
SLC38A2	0.671324	0.00614
SLC9A1	0.671319	0.00614
OAS2	0.67131	0.00614
C4A	0.67111	0.00616
MROH8	0.670361	0.00624
AP4E1	0.670248	0.00625
MAN1B1-AS1	0.669915	0.00629
CCDC194	0.669645	0.00632
CDC42BPG	0.669308	0.00635
RNF114	0.668445	0.00645
LINC02175	0.668197	0.00647
FAM214B	0.668009	0.00649
ANKRD37	0.667903	0.0065
SUSD6	0.666984	0.00661
MFSD14A	0.665995	0.00672
CFAP58-AS1	0.66594	0.00672
IFNLR1	0.665574	0.00676
TNFAIP3	0.665532	0.00677
NRIP1	0.665437	0.00678
ZNF724	0.665194	0.00681
CFAP70	0.665035	0.00683
HLA-A	0.664961	0.00683
AL157838.1	0.664808	0.00685
MOBP	0.664133	0.00693
IL21R	0.664052	0.00694
GGT1	0.663948	0.00695
MTPAP	0.663816	0.00696
DCAF4L1	0.663416	0.00701
VCPIP1	0.663299	0.00702
CYP27B1	0.663255	0.00703
NAA30	0.663194	0.00704
CA13	0.663034	0.00706
TSPEAR	0.662982	0.00706
ZSCAN30	0.662719	0.00709
FAM71E1	0.662565	0.00711
VEZT	0.662128	0.00716
TBRG1	0.662081	0.00717
ZNF594	0.66196	0.00718
KIAA1191	0.661109	0.00728
HSPA5	0.660974	0.0073
TRIM56	0.660965	0.0073
LINC01376	0.660904	0.00731
ABHD3	0.660778	0.00732
MOAP1	0.660738	0.00733
UBB	0.660467	0.00736
PITRM1	0.660402	0.00737
SLU7	0.660086	0.00741
ITGA5	0.65964	0.00746
ZFYVE26	0.659217	0.00751
AC012313.1	0.659132	0.00752
RNF224	0.659032	0.00754
CFAP54	0.659022	0.00754
RALA	0.658725	0.00757
MEX3C	0.658697	0.00758
KLF9	0.658344	0.00762
LINC01534	0.65804	0.00766
RARRES3	0.657735	0.0077
RBM4	0.6575	0.00773
TEAD4	0.657442	0.00773
STOML1	0.657413	0.00774
ARRDC1-AS1	0.657245	0.00776
HLA-F	0.657104	0.00778
RGCC	0.657006	0.00779
CHIC2	0.656932	0.0078
CCT6P1	0.656637	0.00783
BNIPL	0.656507	0.00785
HERC6	0.655766	0.00795
C11orf91	0.655749	0.00795
ARMC12	0.655677	0.00796
ZNF330	0.655653	0.00796
ALAS1	0.65552	0.00798
RASGRP3	0.655262	0.00801
FGFR1OP2	0.655126	0.00803
EGR1	0.65482	0.00807
ZNF91	0.654776	0.00807
SH2D3C	0.654646	0.00809
AC010864.1	0.654265	0.00814
RN7SL600P	0.654265	0.00814
PCED1A	0.654231	0.00814
UPF1	0.654062	0.00817
CCDC183-AS1	0.653843	0.00819
PRPF18	0.653668	0.00822
CBR3	0.653501	0.00824
MIS12	0.653433	0.00825
HLA-C	0.65333	0.00826
SAP30	0.653289	0.00827
ZFPM1	0.653196	0.00828
AL109615.3	0.652988	0.00831
PCNA	0.652932	0.00831
ZNF28	0.652779	0.00834
NOTCH4	0.652074	0.00843
CPEB3	0.652062	0.00843
AC009506.1	0.652013	0.00844
ATG2A	0.651916	0.00845
TSPYL2	0.651737	0.00847
HERPUD1	0.651467	0.00851
EIF1AY	0.65146	0.00851
NRSN2-AS1	0.650852	0.00859
KLF10	0.650754	0.00861
CHMP5	0.650723	0.00861
NKX3-1	0.650498	0.00864
FMR1	0.650352	0.00866
BTN2A1	0.650137	0.00869
ASGR1	0.65008	0.0087
GAPDHP33	0.649646	0.00876
LINC00235	0.648828	0.00887
C1orf162	0.648471	0.00892
NUDT10	0.648111	0.00897
DARS-AS1	0.648111	0.00897
TMBIM1	0.647949	0.009
RBM22	0.647542	0.00906
MYH15	0.6474	0.00908
SPATA5L1	0.647258	0.0091
CDC73	0.64708	0.00912
AC087623.3	0.64677	0.00917
ZNF761	0.646204	0.00925
MAX	0.646159	0.00925
IFITM3	0.645886	0.00929
CNKSR1	0.644848	0.00944
AL391244.3	0.644442	0.0095
CASP1	0.643892	0.00959
NDOR1	0.643848	0.00959
AC132938.5	0.643687	0.00962
SRGAP2B	0.643518	0.00964
VAMP5	0.64254	0.00979
KLHL6	0.64241	0.00981
HPSE	0.64193	0.00988
PCNX1	0.641695	0.00992
AL137060.1	0.641594	0.00993
NUDCD1	0.641459	0.00995
THTPA	0.641342	0.00997
AC020915.1	0.641247	0.00998
PNPLA8	0.641128	0.01
CTSL	0.641105	0.01001
CCDC9	0.641066	0.01001
AC012184.3	0.641025	0.01002
HCG25	0.640594	0.01008
KCNJ12	0.640013	0.01017
TTC33	0.639875	0.0102
PLEKHO2	0.639682	0.01023
AKAP8L	0.639598	0.01024
SNORA5C	0.639307	0.01029
SETD5	0.639232	0.0103
CCDC183	0.639075	0.01032
CARNS1	0.638958	0.01034
ARIH2OS	0.63891	0.01035
AL356599.1	0.638859	0.01036
C14orf119	0.638733	0.01038
PTBP1	0.638473	0.01042
AC112907.3	0.63823	0.01046
ZNF155	0.638169	0.01046
ZNF274	0.637758	0.01053
DOHH	0.637699	0.01054
RYR3	0.637556	0.01056
XKR6	0.637283	0.01061
ZNF141	0.637267	0.01061
SERPINB8	0.63688	0.01067
RCVRN	0.636793	0.01069
GPD1	0.636573	0.01072
RADIL	0.63655	0.01072
STARD4	0.635275	0.01093
ZSCAN5A	0.635197	0.01095
JMJD6	0.634692	0.01103
TPP2	0.633549	0.01122
FBLN5	0.633182	0.01128
SLC3A2	0.633175	0.01128
SOWAHC	0.633164	0.01128
AC109347.1	0.633033	0.01131
GPRC5A	0.632773	0.01135
AC002350.1	0.632267	0.01144
NETO2	0.632063	0.01147
UPF3AP3	0.631923	0.0115
VAMP4	0.631552	0.01156
NCOA3	0.631493	0.01157
PDGFRA	0.631222	0.01162
TRIM25	0.631046	0.01165
DDX52	0.631028	0.01165
ADGRB2	0.630907	0.01167
NBPF25P	0.630821	0.01168
GTF2F1	0.630802	0.01169
C8G	0.630347	0.01177
ZNF622	0.630143	0.0118
RFLNA	0.62974	0.01187
RASL12	0.629674	0.01188
AC015909.5	0.629561	0.0119
SAT1	0.62947	0.01192
AC120057.3	0.629377	0.01194
UBALD2	0.629155	0.01198
RNF10	0.629083	0.01199
SLCO1C1	0.628906	0.01202
DOK3	0.628437	0.0121
SCAF4	0.628383	0.01211
AC040977.1	0.628076	0.01217
AC009309.1	0.627902	0.0122
LIN52	0.627839	0.01221
CCDC62	0.627742	0.01223
ZFP3	0.627635	0.01225
SLC6A17	0.627327	0.0123
AL021453.1	0.627252	0.01232
TTC32	0.627026	0.01236
SLC34A3	0.626673	0.01242
HIST1H2BK	0.626643	0.01243
AGT	0.626609	0.01243
AC138969.1	0.626274	0.01249
BRAP	0.625933	0.01256
ZNF615	0.625891	0.01256
NPIPB2	0.625812	0.01258
LEF1-AS1	0.625553	0.01263
MYH11	0.62552	0.01263
LSMEM2	0.625328	0.01267
F10	0.625115	0.01271
PKIB	0.62507	0.01271
SAMD9	0.624696	0.01278
TRPV3	0.624646	0.01279
UBE2A	0.624507	0.01282
ADAMTS1	0.624423	0.01283
MEIOC	0.62438	0.01284
RNF169	0.624292	0.01286
AC079174.2	0.623812	0.01295
DR1	0.623551	0.013
B2M	0.622979	0.01311
MAP1LC3B2	0.622579	0.01318
ANKRD13C	0.622161	0.01326
DNAJB2	0.62199	0.01329
CD40	0.621954	0.0133
AC008147.2	0.621906	0.01331
LRRFIP1P1	0.621639	0.01336
TRAC	0.621294	0.01343
ATP10A	0.62119	0.01345
TRIM74	0.620795	0.01352
TARS	0.620783	0.01353
CDNF	0.619494	0.01378
AL449106.1	0.61926	0.01382
PPP1R13L	0.61897	0.01388
RARRES2	0.618387	0.014
USP6	0.618305	0.01401
ENY2	0.617821	0.01411
PARGP1	0.616722	0.01433
AC008147.3	0.616145	0.01445
AC131212.3	0.615968	0.01449
OTUD4	0.615928	0.01449
DYNLT1	0.615789	0.01452
SDCBP2-AS1	0.615536	0.01458
ABCA12	0.615004	0.01468
PDE6B	0.614966	0.01469
ELL2	0.614874	0.01471
C20orf24	0.614782	0.01473
OPTN	0.614284	0.01483
AP5M1	0.614261	0.01484
HSPA14	0.614088	0.01488
ACP7	0.613635	0.01497
AC139256.2	0.613458	0.01501
RGS17	0.613435	0.01501
EDRF1	0.613393	0.01502
TUBB8P7	0.612568	0.0152
AC036176.1	0.612475	0.01522
U47924.2	0.611842	0.01535
FAM53C	0.611797	0.01536
SYT7	0.611552	0.01541
FBXO8	0.610979	0.01554
FAM83G	0.610666	0.0156
SERPINF2	0.610453	0.01565
LATS2	0.61029	0.01568
AC144652.1	0.610148	0.01572
AKIRIN2	0.6099	0.01577
B3GNT2	0.609318	0.0159
DNAH17	0.609282	0.01591
MAP1A	0.609089	0.01595
PSMA5	0.608943	0.01598
AL357060.1	0.608326	0.01612
CACNA1A	0.608036	0.01618
REPS1	0.60786	0.01622
CASZ1	0.607853	0.01622
AC007773.1	0.607662	0.01626
PAPD4	0.607611	0.01628
BLZF1	0.607333	0.01634
ANKRD24	0.60702	0.01641
PPP1R3B	0.606669	0.01649
C7orf49	0.605579	0.01674
KCTD10	0.605232	0.01682
AC040162.1	0.605109	0.01684
EXTL3-AS1	0.60485	0.0169
CXCL5	0.60485	0.0169
ELK1	0.604706	0.01694
BCAR1	0.604615	0.01696
RAB35	0.604548	0.01697
BANP	0.604008	0.0171
AL355987.4	0.603555	0.0172
RABGGTB	0.603531	0.01721
IFI35	0.603528	0.01721
MED27	0.603349	0.01725
APAF1	0.603166	0.0173
NA	0.603005	0.01733
MIPEPP3	0.602974	0.01734
AL513327.1	0.602713	0.0174
PMPCA	0.602535	0.01744
HLA-U	0.602241	0.01751
ERV3-1	0.602062	0.01756
AC008443.1	0.601908	0.01759
PCNPP3	0.601726	0.01764
ZNF619	0.601334	0.01773
POC1B-AS1	0.601135	0.01778
ARMC5	0.600915	0.01783
RUBCN	0.600891	0.01784
AC022150.2	0.600875	0.01784
ZNF876P	0.600872	0.01784
ZRANB1	0.600836	0.01785
LINC02043	0.600651	0.01789
NBPF9	0.600548	0.01792
ZNF211	0.599951	0.01806
BNIP3	0.599885	0.01808
NPHP3-ACAD11	0.59936	0.01821
KLF7	0.599331	0.01821
GTF2IRD2	0.599211	0.01824
TCP1	0.599178	0.01825
PHLDA1	0.599087	0.01827
ADRB2	0.599034	0.01829
AL450998.3	0.5988	0.01834
AC092119.2	0.598557	0.0184
RAP1B	0.598421	0.01844
PRR14	0.597361	0.0187
ANO7L1	0.597106	0.01876
CWF19L1	0.596818	0.01883
AC004908.2	0.596409	0.01894
GRAMD2B	0.596178	0.01899
PLEKHO1	0.595971	0.01905
AC105942.1	0.595963	0.01905
PHKG1	0.595647	0.01913
KRT8P12	0.595523	0.01916
SURF4	0.595484	0.01917
AL450998.2	0.595466	0.01918
NDUFV2P1	0.595322	0.01921
C3orf62	0.594956	0.01931
CSNK1A1	0.594655	0.01938
HSPA4L	0.594375	0.01945
CDK11A	0.594356	0.01946
AL138724.1	0.594342	0.01946
IL17RA	0.59382	0.0196
RBMXL1	0.593619	0.01965
AC078820.1	0.593191	0.01976
NYNRIN	0.592922	0.01983
RFX3-AS1	0.592808	0.01986
BAK1	0.592422	0.01996
NFKBID	0.592172	0.02003
SECISBP2L	0.591771	0.02013
HSCB	0.591758	0.02013
UBXN4	0.591646	0.02016
MMP25	0.591256	0.02027
PLXDC1	0.591089	0.02031
RNF103	0.59108	0.02031
PLEKHM1	0.59108	0.02031
AKR1B10	0.59043	0.02049
TMEM269	0.590367	0.0205
MAIP1	0.590247	0.02054
FAM32A	0.589889	0.02063
ALOX12-AS1	0.589727	0.02068
LY6E	0.589664	0.02069
THAP10	0.589442	0.02075
DDX5	0.589363	0.02077
ARHGEF34P	0.589083	0.02085
ACAP1	0.588643	0.02097
TRABD2A	0.588467	0.02102
SETD1A	0.588462	0.02102
ZNF613	0.588328	0.02105
SEPHS2	0.588315	0.02106
TNFRSF10B	0.588039	0.02113
CARD6	0.587858	0.02118
SLC5A2	0.587672	0.02123
TOB1	0.587447	0.0213
TNFRSF10A-AS1	0.587237	0.02135
AC091982.3	0.586907	0.02144
AC021054.1	0.586702	0.0215
LINC00337	0.586671	0.02151
AC145207.8	0.586597	0.02153
AC010761.3	0.586587	0.02153
UFD1	0.586192	0.02164
SPEF1	0.586121	0.02166
ETNK1	0.585816	0.02175
ACVR2B-AS1	0.585216	0.02192
ALKBH1	0.585187	0.02192
ROM1	0.585058	0.02196
PITPNM3	0.584631	0.02208
ZNF217	0.584388	0.02215
ZSCAN12	0.584281	0.02218
ABHD5	0.583975	0.02227
HSD17B3	0.583828	0.02231
NAT1	0.58339	0.02243
ATP6V0B	0.583383	0.02244
NRBP1	0.583212	0.02249
DPYSL4	0.582829	0.0226
MCHR1	0.582742	0.02262
ZNF510	0.581868	0.02287
KTI12	0.581691	0.02293
MAPK15	0.58128	0.02304
AP000873.4	0.581187	0.02307
LINC00854	0.580653	0.02323
NEK10	0.580053	0.02341
CASP3	0.579926	0.02344
ACOT7	0.579887	0.02345
FRRS1	0.57966	0.02352
WDR11	0.579569	0.02355
IGFLR1	0.579562	0.02355
TAF13	0.579514	0.02357
CD276	0.579474	0.02358
SERTAD2	0.579392	0.0236
SDSL	0.579345	0.02362
POLR2J4	0.579272	0.02364
RHBDF2	0.579062	0.0237
PSAP	0.578627	0.02383
OAS3	0.578607	0.02384
EFCAB13	0.578317	0.02392
ZNF23	0.578213	0.02395
AL359091.4	0.577797	0.02408
IFIT1	0.577356	0.02421
SLC9A8	0.577301	0.02423
ZNF529-AS1	0.577016	0.02432
CDK17	0.576984	0.02433
ARID4B	0.576918	0.02435
ACTA2	0.576889	0.02436
SCYL2	0.576748	0.0244
PAX3	0.576622	0.02444
GNG5	0.576521	0.02447
PDRG1	0.576511	0.02447
DACT1	0.576435	0.02449
UBE3B	0.576393	0.02451
NARF	0.575816	0.02468
LINC02001	0.575477	0.02479
MAP4K3	0.575353	0.02483
EMC3	0.575308	0.02484
SDCBP2	0.575266	0.02485
DDX24	0.574763	0.02501
AC008969.1	0.57473	0.02502
KLHL26	0.574586	0.02507
TCTEX1D2	0.574543	0.02508
MYO1F	0.573732	0.02533
INAFM1	0.573532	0.02539
NEURL3	0.573392	0.02544
CACNB2	0.573152	0.02551
SEC24B-AS1	0.57315	0.02552
AC132938.3	0.572989	0.02557
UBE2B	0.57243	0.02574
PMFBP1	0.572354	0.02577
HIST1H2BH	0.571742	0.02596
ZFAND4	0.571728	0.02597
PSMC4	0.571555	0.02602
HLA-L	0.571301	0.0261
BCORL1	0.571234	0.02613
AC093535.2	0.570908	0.02623
DDX23	0.570814	0.02626
YBX3	0.570755	0.02628
PLEKHA4	0.570145	0.02648
MYC	0.570139	0.02648
C19orf66	0.569356	0.02673
DNAJC24	0.569155	0.0268
AC005540.1	0.568896	0.02689
SCN3A	0.568747	0.02693
ATAD2B	0.568706	0.02695
ACTRT3	0.568574	0.02699
AIFM3	0.56851	0.02701
AC242426.2	0.5684	0.02705
PLEKHG2	0.568271	0.02709
SYF2	0.56813	0.02714
EXOSC9	0.567523	0.02734
SIRT6	0.567494	0.02735
PLEKHF2	0.567422	0.02737
PGS1	0.567353	0.0274
SCARB2	0.567297	0.02741
LY6G5C	0.567086	0.02749
POR	0.567082	0.02749
UNC79	0.567063	0.02749
MAP2K3	0.567026	0.02751
AL390195.2	0.566989	0.02752
AL354872.2	0.566463	0.02769
AP006222.1	0.566453	0.0277
ZFYVE27	0.566233	0.02777
KCTD11	0.566087	0.02782
TG	0.565838	0.0279
TAP2	0.565305	0.02808
LINC00174	0.565089	0.02816
RNF139-AS1	0.565074	0.02816
UBAP1	0.564862	0.02824
CGAS	0.564606	0.02832
AL360181.2	0.563229	0.0288
AL121594.1	0.562724	0.02897
LEMD3	0.56263	0.029
HNRNPC	0.562487	0.02905
AC104667.2	0.56242	0.02908
PPP5D1	0.562238	0.02914
EZR	0.562215	0.02915
AC023157.3	0.561561	0.02938
CHD8	0.561364	0.02945
EIF2AK2	0.561347	0.02945
WDR78	0.561344	0.02945
CPEB2	0.560502	0.02975
ZCCHC10	0.560084	0.0299
RLF	0.559155	0.03023
ATP6V1B2	0.558899	0.03032
AC007780.1	0.558873	0.03033
ANKAR	0.558589	0.03044
CTSO	0.557932	0.03067
TTTY14	0.557774	0.03073
TCERG1L	0.557742	0.03074
TMEM44-AS1	0.5577	0.03076
RAD54L2	0.557048	0.031
MADCAM1	0.556761	0.0311
HEXB	0.556391	0.03124
SPDYA	0.556322	0.03126
HPN	0.55626	0.03128
LSG1	0.556085	0.03135
SMKR1	0.555452	0.03158
PIK3C2A	0.555246	0.03166
HSD17B7	0.554466	0.03195
AL031963.3	0.553919	0.03216
SPTLC1	0.552453	0.03271
NECTIN2	0.552329	0.03276
ASF1B	0.552328	0.03276
RBP5	0.552156	0.03282
MRPS31P5	0.551955	0.0329
KIF27	0.551768	0.03297
C6orf62	0.551758	0.03298
C3orf52	0.55113	0.03322
ZNF765	0.550819	0.03334
FKBP5	0.55053	0.03345
C21orf62-AS1	0.550505	0.03346
TRPV1	0.550455	0.03348
MEF2B	0.549968	0.03367
SLC35E2	0.549902	0.03369
AC010422.6	0.549864	0.03371
AL137003.1	0.549833	0.03372
N4BP1	0.549682	0.03378
ADIRF-AS1	0.549423	0.03388
TRMT44	0.549058	0.03402
C2orf42	0.548007	0.03444
STAG3L1	0.547384	0.03469
NAPA	0.546935	0.03486
SPTSSA	0.546784	0.03492
STARD7-AS1	0.546434	0.03506
ZNF646	0.546229	0.03515
UIMC1	0.545969	0.03525
TSPOAP1	0.54594	0.03526
GOLGA7	0.545685	0.03537
TSPYL5	0.545638	0.03538
CCDC148	0.545188	0.03557
MYLK4	0.545117	0.0356
OXSM	0.544822	0.03572
ZDHHC1	0.54481	0.03572
UQCC1	0.544099	0.03601
CARF	0.543988	0.03606
AC106739.1	0.543951	0.03607
ZNF300P1	0.543943	0.03607
PLAUR	0.543763	0.03615
CALCOCO1	0.543634	0.0362
DDN	0.543522	0.03625
TAPBPL	0.543192	0.03638
INTS6-AS1	0.543166	0.03639
[truncated: 15,658 more rows]

## Sheet: ENTPD1-cor
name.vector	cor.vector	pval.vector
ENTPD1	1	0
AL596330.1	0.970403	0
AC025259.3	0.969566	0
LINC00504	0.958633	0
KCNE1	0.925235	0
LINC00882	0.924949	0
AC011944.1	0.919197	0
NA	0.911706	0
ENPP4	0.905149	0
PILRB	0.902492	0
LINC02099	0.900262	0
LIAS	0.900202	0
CPT2	0.899317	1e-05
ADAMTSL3	0.894979	1e-05
FAT2	0.892886	1e-05
AC010186.3	0.891981	1e-05
SEMA6B	0.884696	1e-05
AC010186.2	0.882388	1e-05
SLC25A27	0.877101	2e-05
ESPN	0.877006	2e-05
TRIM62	0.876622	2e-05
AC015722.1	0.874763	2e-05
AL590094.1	0.873877	2e-05
GDPD1	0.870438	2e-05
RLBP1	0.866945	3e-05
TFEB	0.866243	3e-05
CASQ1	0.863739	3e-05
AC110285.2	0.863396	3e-05
FOXO6	0.860192	4e-05
LINC00589	0.857118	4e-05
CNTN1	0.856637	5e-05
ENPP5	0.853135	5e-05
RYR2	0.853039	5e-05
TMEM120B	0.850822	6e-05
PTCD1	0.847455	7e-05
NR4A1	0.843597	8e-05
AL662907.2	0.841108	9e-05
SULT1A1	0.834203	0.00011
AL590999.1	0.833497	0.00011
AC135178.3	0.833281	0.00011
LINC02085	0.832746	0.00012
AL451165.2	0.832415	0.00012
LINC01588	0.829215	0.00013
TNRC6C-AS1	0.827724	0.00014
RAB6B	0.825964	0.00015
HOGA1	0.825846	0.00015
SPATA2	0.824475	0.00016
AC106712.1	0.82359	0.00016
RASGRF1	0.82335	0.00016
HCG20	0.820752	0.00018
ARHGAP30	0.818847	0.00019
TMEM51-AS1	0.817171	0.0002
ACSS3	0.816961	0.0002
AL118516.1	0.816834	0.0002
ACOT13	0.816243	0.00021
SS18L1	0.816136	0.00021
OXCT2	0.814641	0.00022
AC105020.1	0.812707	0.00023
KLHL32	0.811864	0.00024
ISG20	0.810479	0.00025
LHFPL1	0.810375	0.00025
LINC01443	0.809688	0.00025
MTFP1	0.809486	0.00026
PHF8	0.808594	0.00026
GJB1	0.808493	0.00026
METTL21A	0.807093	0.00028
NUP210	0.806007	0.00029
CYB5RL	0.805897	0.00029
ZNF121	0.805458	0.00029
FOSB	0.805162	0.00029
LINC00239	0.805096	0.00029
DNM1P35	0.804102	0.0003
WRN	0.802833	0.00031
KRT86	0.801709	0.00033
AC015813.1	0.800711	0.00034
WDR53	0.800434	0.00034
UPK1A-AS1	0.79946	0.00035
AC078845.1	0.799287	0.00035
AC024560.2	0.798224	0.00036
EPHX2	0.79739	0.00037
TMC3-AS1	0.796831	0.00038
LINC01419	0.795771	0.00039
C19orf81	0.794886	0.0004
ETFA	0.793132	0.00042
C3orf33	0.792927	0.00042
KLK6	0.792569	0.00043
IGSF8	0.792136	0.00043
SF3A1	0.791599	0.00044
AC009533.1	0.790782	0.00045
AC012181.1	0.789215	0.00047
PLA2G6	0.788861	0.00047
FAHD2CP	0.788574	0.00048
ANKRD20A5P	0.788332	0.00048
SLC2A10	0.787686	0.00049
MED12	0.785665	0.00052
GRAMD1B	0.785105	0.00053
HOOK1	0.784311	0.00054
CCDC18-AS1	0.783584	0.00055
CCPG1	0.782492	0.00056
UNC13D	0.781042	0.00059
AC093797.1	0.780777	0.00059
SNORD63B	0.780282	0.0006
AL138737.1	0.779654	0.00061
ABCB7	0.778504	0.00063
AC005520.2	0.777272	0.00065
STAG3L5P-PVRIG2P-PILRB	0.777083	0.00065
CYFIP2	0.776747	0.00066
STAG3L5P	0.776476	0.00066
AC092811.1	0.776464	0.00066
AC006942.1	0.775678	0.00068
LSR	0.774479	0.0007
CTSG	0.774369	0.0007
ZDHHC19	0.773812	0.00071
TMEM272	0.773661	0.00071
CC2D1A	0.773342	0.00072
CTCFL	0.773072	0.00073
AL713998.1	0.773069	0.00073
AC024940.3	0.773064	0.00073
TMEM164	0.773039	0.00073
BCL11A	0.772748	0.00073
Z97192.2	0.772739	0.00073
CCSER1	0.772669	0.00073
PATJ	0.772101	0.00074
AC020571.1	0.771045	0.00076
TFCP2L1	0.770785	0.00077
SDC3	0.770766	0.00077
KRTAP19-1	0.770368	0.00078
ABCC5	0.769601	0.00079
SCIN	0.769505	0.0008
EIF4EBP1	0.769431	0.0008
LETMD1	0.769238	0.0008
ZC2HC1C	0.768597	0.00081
PLB1	0.768303	0.00082
GTPBP2	0.767979	0.00083
ACACB	0.767512	0.00084
LINC00645	0.76725	0.00084
ATP6V0D2	0.767225	0.00084
CGN	0.766166	0.00087
MRPL37	0.766024	0.00087
CAPG	0.765779	0.00087
ST6GALNAC1	0.765694	0.00088
NMRK2	0.76431	0.00091
PHC1	0.764015	0.00091
POU3F1	0.763738	0.00092
AL133304.2	0.763376	0.00093
LINC01317	0.762042	0.00096
ENTPD1-AS1	0.761996	0.00096
ITPR1	0.761736	0.00097
MESD	0.761687	0.00097
MSTO2P	0.761527	0.00097
COL20A1	0.761124	0.00098
HOXD1	0.761063	0.00098
AC099792.1	0.760663	0.00099
PHKA2-AS1	0.759709	0.00102
TMPRSS13	0.759694	0.00102
IKZF3	0.759202	0.00103
AC024909.2	0.759188	0.00103
CEP68	0.759149	0.00103
EPB41	0.75877	0.00104
MINCR	0.758633	0.00104
MRPL46	0.758619	0.00104
LINC00698	0.75827	0.00105
AL355802.2	0.756138	0.00111
CLDN14	0.755548	0.00112
RORC	0.755427	0.00113
RAB11FIP1	0.754329	0.00116
BMP8B	0.754054	0.00116
MGAT4A	0.753817	0.00117
KAT2A	0.753583	0.00118
A2M	0.753371	0.00118
TMEM163	0.753332	0.00118
MGAT4C	0.753019	0.00119
DENND2D	0.752485	0.00121
ZNF114	0.75159	0.00123
TRPM2-AS	0.75108	0.00125
BCAS3	0.751047	0.00125
DNAJC19	0.750139	0.00128
AL050341.2	0.749824	0.00129
TBC1D10A	0.749602	0.00129
ANKRD33B	0.749296	0.0013
PRSS33	0.749026	0.00131
WDR46	0.749004	0.00131
AL022068.1	0.748156	0.00134
GDPGP1	0.747805	0.00135
JUP	0.747689	0.00135
LINC01918	0.747588	0.00135
DCDC2	0.74729	0.00136
GGA1	0.747207	0.00137
PIM3	0.746638	0.00138
TTC23L	0.745884	0.00141
ACO2	0.745205	0.00143
RGS1	0.745163	0.00143
ZDHHC23	0.744239	0.00146
AC055720.2	0.743323	0.00149
TRMT12	0.743314	0.00149
SINHCAF	0.7433	0.00149
OTX1	0.742975	0.00151
TMEM178A	0.742584	0.00152
TAF7L	0.741567	0.00155
MT-TV	0.741326	0.00156
CBX7	0.74104	0.00157
LDHD	0.740643	0.00159
UBA6-AS1	0.74043	0.00159
MUT	0.740351	0.0016
TMC6	0.740207	0.0016
SLCO5A1	0.739925	0.00161
ACAD10	0.739367	0.00163
SLC25A53	0.738867	0.00165
LINC00173	0.738803	0.00165
AC008771.1	0.738415	0.00167
CASP10	0.737468	0.0017
PDE11A	0.736811	0.00173
MPC2	0.73594	0.00176
SNORD83A	0.735694	0.00177
LRRC8D	0.735172	0.00179
BIRC7	0.735001	0.0018
TMC3	0.734878	0.0018
ETV4	0.734815	0.00181
PEX1	0.73431	0.00183
MTERF2	0.733939	0.00184
SLAMF7	0.733755	0.00185
SLC45A4	0.733646	0.00185
LY75	0.733243	0.00187
AL136537.2	0.733019	0.00188
MIF4GD	0.732245	0.00191
AC124017.1	0.732064	0.00192
C1orf109	0.732034	0.00192
FXYD1	0.731654	0.00193
NKAIN4	0.731241	0.00195
AL035541.1	0.729495	0.00202
AP000704.1	0.72883	0.00205
AL139246.2	0.727211	0.00213
FKBP9P1	0.726811	0.00214
AC007388.1	0.726686	0.00215
RGS9BP	0.726571	0.00215
AC004817.3	0.726411	0.00216
ISOC1	0.726312	0.00217
CKMT2-AS1	0.72519	0.00222
ITPR2	0.724454	0.00225
HSPA9	0.724386	0.00226
ZSCAN21	0.723726	0.00229
REEP6	0.723642	0.00229
NFXL1	0.723602	0.00229
PDHA1	0.721717	0.00238
LAS1L	0.72039	0.00245
ADGRL1	0.719397	0.0025
PPCDC	0.719104	0.00252
FGF14	0.718752	0.00253
AC008429.1	0.717681	0.00259
MFN2	0.717616	0.00259
Z84485.1	0.717561	0.0026
KLHL8	0.717371	0.00261
EDA	0.717272	0.00261
AC012181.2	0.716408	0.00266
NR4A3	0.71592	0.00268
GJC3	0.715847	0.00269
SYNE4	0.714849	0.00274
CSF2RA	0.714154	0.00278
WRAP73	0.714038	0.00279
GCHFR	0.713968	0.00279
CD83	0.712881	0.00285
EIF4BP7	0.71172	0.00292
ATG101	0.711601	0.00293
FOXJ3	0.710953	0.00296
SERP1	0.709767	0.00304
CDKN2B	0.709423	0.00306
EGF	0.709417	0.00306
AC108449.2	0.708754	0.0031
SH3BP5-AS1	0.708604	0.00311
POLRMT	0.707979	0.00314
PRRT1	0.707798	0.00315
ZBTB38	0.707507	0.00317
PAXIP1-AS1	0.707144	0.0032
CIR1P2	0.706927	0.00321
LINC01444	0.706522	0.00323
TKTL1	0.70649	0.00324
AKAP1	0.706198	0.00325
ACBD4	0.706035	0.00327
ACSBG1	0.705841	0.00328
PCCB	0.705837	0.00328
EAF2	0.704874	0.00334
SCAPER	0.703997	0.0034
ELOVL7	0.703653	0.00342
AL031727.1	0.703606	0.00342
ELFN1-AS1	0.703048	0.00346
FBXO16	0.702412	0.0035
PTGR2	0.701609	0.00356
ACOT11	0.700529	0.00363
KANK3	0.700173	0.00365
LINC01480	0.698828	0.00375
NME1-NME2	0.698394	0.00378
SMPD3	0.698372	0.00378
ASRGL1	0.69697	0.00388
PEX26	0.69614	0.00394
PLEKHH1	0.695723	0.00397
FRG2	0.695426	0.004
GPR161	0.695022	0.00403
MTOR	0.694872	0.00404
FAM155B	0.694756	0.00405
TSPAN19	0.694118	0.00409
AC112487.1	0.694113	0.00409
MARCH3	0.693797	0.00412
PACSIN2	0.69319	0.00416
GRHL1	0.69305	0.00418
LINC02210	0.692028	0.00425
NPHP4	0.690661	0.00436
IDH3A	0.690213	0.0044
TACO1	0.689892	0.00442
JADE3	0.689818	0.00443
DDX11	0.689724	0.00444
CIAO1	0.6888	0.00451
CHRFAM7A	0.68863	0.00453
EHHADH	0.68792	0.00459
AL139289.2	0.687551	0.00462
COA5	0.687449	0.00463
LINC01844	0.687117	0.00465
BRCA1	0.686553	0.0047
ALG1L13P	0.685754	0.00477
SLC16A8	0.685334	0.0048
Z68871.1	0.685301	0.00481
STX16	0.684957	0.00484
ARRB1	0.684877	0.00484
AC016705.2	0.684818	0.00485
SH3TC1	0.684612	0.00487
CSPG4	0.683818	0.00494
PRKCH	0.683753	0.00494
AC020558.2	0.683748	0.00494
GPR157	0.683676	0.00495
PIGL	0.682776	0.00503
NKAPP1	0.681553	0.00514
KRBA2	0.680055	0.00528
SLC45A2	0.67994	0.00529
AC016876.2	0.679658	0.00531
AC131254.1	0.679636	0.00532
AIFM1	0.679069	0.00537
DEF6	0.678592	0.00541
C11orf24	0.678127	0.00546
CLEC2D	0.677844	0.00549
AC068831.1	0.677675	0.0055
YBX2	0.677419	0.00553
TPD52	0.676315	0.00563
TBRG4	0.675442	0.00572
POLR3B	0.675386	0.00573
MED8	0.674881	0.00578
SUPV3L1	0.674849	0.00578
AC005076.1	0.674244	0.00584
AC107027.3	0.674055	0.00586
SLC25A5-AS1	0.673978	0.00587
PPIE	0.67258	0.00601
FXYD6	0.672499	0.00602
AC018529.2	0.672325	0.00603
HOOK2	0.672225	0.00605
STX16-NPEPL1	0.671296	0.00614
TUBGCP6	0.671266	0.00614
TRMT1	0.671184	0.00615
MMP9	0.670656	0.00621
AC068580.3	0.670389	0.00624
LINC01531	0.670282	0.00625
ARHGAP28	0.669547	0.00633
AC117402.1	0.669068	0.00638
ARAP1	0.668854	0.0064
ACAD11	0.668755	0.00641
AL139289.1	0.668605	0.00643
PAQR3	0.668391	0.00645
PHKA2	0.667857	0.00651
VMAC	0.667408	0.00656
MBOAT1	0.667347	0.00657
TESC	0.667183	0.00658
AL442663.3	0.666308	0.00668
ARID3B	0.665931	0.00672
SPECC1	0.665816	0.00674
FGD4	0.66546	0.00678
PITPNA-AS1	0.665369	0.00679
CPEB1	0.664819	0.00685
CADPS2	0.664279	0.00691
AC104763.1	0.663425	0.00701
ADGRG2	0.662712	0.00709
SFI1	0.662442	0.00713
PODXL2	0.6623	0.00714
CD22	0.661199	0.00727
TLE6	0.660934	0.0073
DPH5	0.660697	0.00733
TTC3	0.660441	0.00736
EWSAT1	0.660225	0.00739
HCG4P3	0.660066	0.00741
ITGA10	0.659586	0.00747
PRKCZ	0.659583	0.00747
TCTEX1D4	0.659531	0.00747
TM2D1	0.658643	0.00758
CCDC114	0.658325	0.00762
TM4SF19	0.658171	0.00764
TMEM35B	0.658047	0.00766
PPARGC1A	0.657879	0.00768
CCDC125	0.657829	0.00768
VPS13D	0.657774	0.00769
COX5A	0.657659	0.00771
PHC1P1	0.657466	0.00773
AP002387.2	0.657013	0.00779
ZNF778	0.656858	0.00781
PCSK4	0.656766	0.00782
AC005696.1	0.656481	0.00785
SPIDR	0.656189	0.00789
FCRLA	0.655619	0.00796
MLH3	0.655584	0.00797
OPHN1	0.655219	0.00802
SAMM50	0.655172	0.00802
C2CD3	0.655108	0.00803
C7orf26	0.654971	0.00805
GTSE1-AS1	0.654955	0.00805
STX18-AS1	0.654527	0.00811
ZNF605	0.654347	0.00813
FAM210B	0.654057	0.00817
GPR37	0.653695	0.00821
AL355075.2	0.65365	0.00822
PTPN18	0.653381	0.00826
POLA1	0.653212	0.00828
NCBP2-AS2	0.652855	0.00833
C1orf226	0.652733	0.00834
IDS	0.652262	0.0084
WDPCP	0.650561	0.00863
LLGL2	0.649686	0.00875
AC027130.1	0.649447	0.00879
TIMM44	0.649403	0.00879
AK2	0.649224	0.00882
HSD17B8	0.649216	0.00882
C19orf57	0.648659	0.0089
EEFSEC	0.647933	0.009
SH3BP5	0.647925	0.009
GET4	0.647596	0.00905
AC078923.1	0.647526	0.00906
EDC3	0.647194	0.0091
ARHGAP31-AS1	0.646936	0.00914
MARK2P8	0.646786	0.00916
TRAP1	0.646686	0.00918
MAGOH	0.645104	0.00941
CXorf40A	0.645059	0.00941
VAV3	0.645032	0.00942
AC131009.3	0.644802	0.00945
CAPS2	0.6447	0.00947
DNAAF2	0.644684	0.00947
RSAD1	0.644507	0.00949
ZXDC	0.644149	0.00955
SNORD20	0.644096	0.00956
SLC9C1	0.643844	0.00959
AL592158.1	0.643671	0.00962
NDUFA6-AS1	0.642958	0.00972
DICER1-AS1	0.641927	0.00988
KANK1	0.6414	0.00996
MTIF2	0.640958	0.01003
ANKRD28	0.640848	0.01005
PRR4	0.640421	0.01011
RNFT2	0.640019	0.01017
C6orf136	0.63971	0.01022
AC062017.1	0.63958	0.01024
FXYD3	0.63941	0.01027
PPTC7	0.638931	0.01034
DEPDC5	0.638806	0.01036
C22orf39	0.638785	0.01037
CDK2	0.638403	0.01043
ANAPC1	0.638364	0.01043
CPN1	0.638188	0.01046
IL16	0.638183	0.01046
MC1R	0.638138	0.01047
PAIP2B	0.63716	0.01063
NARS	0.635617	0.01088
KIF21A	0.635534	0.01089
CHRNA7	0.635502	0.0109
SPRY1	0.635111	0.01096
CTSD	0.634825	0.01101
NAP1L4P1	0.634809	0.01101
ZNF316	0.63377	0.01118
FCHO1	0.632422	0.01141
EIF2B2	0.632292	0.01143
OGDHL	0.631979	0.01149
SLC16A10	0.631676	0.01154
YY2	0.631466	0.01157
PIM2	0.631461	0.01157
LINC00520	0.630354	0.01177
ANKHD1	0.630321	0.01177
VPS33B	0.630168	0.0118
EP400	0.630093	0.01181
SLC48A1	0.629799	0.01186
HRASLS	0.629791	0.01186
SLC7A4	0.629208	0.01197
SRSF5	0.628135	0.01216
ANGEL1	0.62788	0.0122
JARID2	0.627679	0.01224
TXLNG	0.627549	0.01226
AATBC	0.627392	0.01229
AP000251.1	0.627346	0.0123
BMS1P1	0.62697	0.01237
BICDL1	0.626949	0.01237
IFT27	0.626834	0.01239
METTL2B	0.626795	0.0124
AL022328.4	0.626429	0.01247
FAM207A	0.626231	0.0125
SMIM1	0.62577	0.01259
FAHD2B	0.625138	0.0127
RBM47	0.62475	0.01277
PRICKLE3	0.624455	0.01283
DLGAP1	0.624112	0.01289
ARHGAP45	0.623589	0.01299
POLR2F	0.623157	0.01307
PHB	0.622437	0.01321
POLG2	0.622086	0.01328
AL157937.1	0.622074	0.01328
PHOSPHO2	0.622012	0.01329
ZBTB48	0.621714	0.01335
MECR	0.62161	0.01337
GPR153	0.621397	0.01341
CYP2D7	0.621372	0.01341
GPRC5B	0.621143	0.01346
GMDS-AS1	0.620394	0.0136
RNU6-415P	0.620144	0.01365
ZNF805	0.620133	0.01365
AC141557.2	0.619917	0.0137
GOT1	0.619853	0.01371
AC079089.1	0.619668	0.01374
TMEM69	0.61952	0.01377
TSPAN9	0.61934	0.01381
PDLIM4	0.619247	0.01383
USP30	0.618771	0.01392
NRROS	0.618722	0.01393
BTBD19	0.618439	0.01399
CCDC22	0.617317	0.01421
SNHG17	0.616848	0.01431
PARP6	0.616716	0.01433
GOLGA2P10	0.616649	0.01435
EYA3	0.615942	0.01449
MAFF	0.615263	0.01463
ARHGAP4	0.61523	0.01464
ZSCAN2	0.614784	0.01473
CCDC17	0.614731	0.01474
CDH26	0.61396	0.0149
STKLD1	0.613866	0.01492
TM4SF19-AS1	0.613648	0.01497
PRDM15	0.613326	0.01504
DNAJA3	0.61327	0.01505
SOX13	0.612496	0.01521
EN2	0.612413	0.01523
COL9A2	0.611919	0.01533
MIEF1	0.611917	0.01533
TPD52L1	0.611687	0.01538
AC141586.1	0.611594	0.0154
SCAMP5	0.61108	0.01551
STPG3	0.610974	0.01554
DHX33	0.610764	0.01558
MYOZ2	0.610711	0.01559
DMAC1	0.60993	0.01576
NFKBIZ	0.60968	0.01582
TMEM201	0.609371	0.01589
NNT	0.609317	0.0159
SYT5	0.609021	0.01596
HYKK	0.608829	0.01601
CPNE5	0.608417	0.0161
PIK3R1	0.608014	0.01619
PEX5	0.607998	0.01619
NOS1AP	0.60778	0.01624
ANKRD61	0.60753	0.01629
ATG16L2	0.607249	0.01636
WDSUB1	0.606973	0.01642
TIPARP-AS1	0.606742	0.01647
RANBP2	0.606188	0.0166
OSGEPL1	0.606064	0.01663
FAM69B	0.605072	0.01685
DNAJC11	0.604994	0.01687
FOXO4	0.604899	0.01689
RGS10	0.604814	0.01691
PDE8A	0.604601	0.01696
LINC00482	0.604476	0.01699
EIF4B	0.60447	0.01699
FBLN2	0.604236	0.01705
TMPRSS15	0.603319	0.01726
SCART1	0.602946	0.01735
CHD4	0.602315	0.0175
MAPKAPK5-AS1	0.602125	0.01754
ANKRD27	0.601963	0.01758
AL121827.2	0.601952	0.01758
NFS1	0.601951	0.01758
G3BP1	0.601817	0.01761
AC022509.3	0.6017	0.01764
CBX4	0.601421	0.01771
BMX	0.600701	0.01788
PAQR6	0.600645	0.01789
INSR	0.599925	0.01807
CECR7	0.599903	0.01807
AL109811.1	0.599535	0.01816
ANKRD30B	0.599533	0.01816
LINC02119	0.599389	0.0182
BEST1	0.599144	0.01826
AC119751.6	0.598755	0.01835
LINC00896	0.598654	0.01838
BAHCC1	0.598578	0.0184
AC090181.2	0.598244	0.01848
OSBPL2	0.59824	0.01848
DDX11-AS1	0.597235	0.01873
CASC9	0.597073	0.01877
ATAD3B	0.597019	0.01878
AL031587.1	0.596518	0.01891
CDC23	0.595597	0.01914
PLD1	0.595592	0.01914
SCARNA12	0.595561	0.01915
NOC2L	0.595421	0.01919
ALKBH2	0.595083	0.01927
NUB1	0.59506	0.01928
INTS11	0.594835	0.01934
MICAL3	0.594691	0.01937
FOXRED1	0.594596	0.0194
EIF4A1	0.594583	0.0194
AL022322.2	0.594423	0.01944
UBE2G2	0.59436	0.01946
TESK2	0.594157	0.01951
FOXP4-AS1	0.594131	0.01952
NSUN2	0.593944	0.01956
ACSF3	0.593716	0.01962
GPD1L	0.593557	0.01966
AKR1A1	0.593096	0.01978
TAF1	0.593017	0.0198
UHRF1BP1	0.592012	0.02007
NEK9	0.591985	0.02007
DTNBP1	0.591811	0.02012
KLHL31	0.591658	0.02016
AL356273.3	0.591584	0.02018
USP13	0.591332	0.02025
IL12RB2	0.591233	0.02027
AL137847.1	0.590983	0.02034
HPCAL4	0.590977	0.02034
EFL1	0.590853	0.02037
HUWE1	0.59052	0.02046
AL035446.1	0.590485	0.02047
LINC01320	0.590328	0.02051
EPS15P1	0.590274	0.02053
SLC22A23	0.58994	0.02062
Z97205.2	0.589887	0.02063
CPEB1-AS1	0.589654	0.02069
PPOX	0.589401	0.02076
FAM50B	0.588688	0.02096
RFC1	0.588646	0.02097
EML6	0.588181	0.02109
RDH13	0.587999	0.02114
RN7SL67P	0.587736	0.02122
LXN	0.587666	0.02124
AC138356.2	0.58756	0.02126
AC011476.3	0.587521	0.02128
TLNRD1	0.587014	0.02142
ZFYVE9	0.586525	0.02155
ABHD8	0.586461	0.02157
AGAP3	0.586402	0.02158
LEF1	0.586006	0.02169
DGAT1	0.585275	0.0219
MEF2D	0.585225	0.02191
PHB2	0.585126	0.02194
MCEE	0.585101	0.02195
TMEM110-MUSTN1	0.584793	0.02204
UBE2Q2P2	0.584639	0.02208
PPM1F	0.584549	0.0221
ZNF783	0.584456	0.02213
HMG20A	0.584401	0.02215
UCN2	0.584313	0.02217
ZNF674-AS1	0.584281	0.02218
ZNF562	0.584201	0.0222
PI4KA	0.58407	0.02224
AP002360.1	0.58389	0.02229
EIF4BP6	0.583722	0.02234
TOP1MT	0.583509	0.0224
CACHD1	0.58343	0.02242
MRPS35	0.583317	0.02246
CTNNA2	0.583094	0.02252
ZBTB39	0.582761	0.02261
PNPO	0.582406	0.02272
KDM4A	0.582078	0.02281
CTSH	0.581956	0.02285
AL606763.1	0.581703	0.02292
MIOS	0.581585	0.02296
PABPC1L	0.581116	0.02309
BORCS5	0.581039	0.02312
ZNF532	0.580946	0.02314
IQCB1	0.580772	0.02319
RHPN1	0.580724	0.02321
GART	0.580627	0.02324
NPIPA1	0.580556	0.02326
ULK3	0.580544	0.02326
AP001000.1	0.580479	0.02328
ADAP1	0.580463	0.02328
MARS2	0.580447	0.02329
KMT5A	0.580376	0.02331
AL669831.5	0.580357	0.02332
ZNF280A	0.580306	0.02333
WNK3	0.580282	0.02334
LINC01347	0.579855	0.02346
TRMT2B	0.579567	0.02355
AC022784.3	0.579514	0.02357
XKR9	0.579422	0.02359
ARHGEF2	0.579233	0.02365
MYH14	0.579014	0.02371
IVNS1ABP	0.578867	0.02376
KANTR	0.578739	0.0238
ECE2	0.578631	0.02383
RARRES2P6	0.57861	0.02383
HSPD1P1	0.578512	0.02386
COPG1	0.578378	0.0239
HPS3	0.578035	0.02401
GON4L	0.577692	0.02411
ELP2	0.57749	0.02417
MTMR3	0.577439	0.02419
RECQL5	0.577236	0.02425
AZGP1	0.577193	0.02426
APEX2	0.57712	0.02428
RASEF	0.576996	0.02432
C2CD2	0.576853	0.02437
MECP2	0.575681	0.02473
TCEANC2	0.575424	0.0248
TDRD6	0.575243	0.02486
CYTH3	0.575103	0.0249
GALK2	0.574807	0.025
PRPF40B	0.573808	0.02531
FP565260.6	0.573756	0.02532
PRAME	0.573628	0.02536
LURAP1	0.573551	0.02539
AC060780.1	0.573457	0.02542
MCRIP2	0.573386	0.02544
ZNF774	0.573152	0.02551
C15orf61	0.572533	0.02571
MYEOV	0.572449	0.02574
IGBP1	0.572445	0.02574
R3HCC1L	0.57235	0.02577
FAHD2A	0.572314	0.02578
GOLGA2P7	0.572273	0.02579
AC253536.6	0.571754	0.02596
MAN2C1	0.571595	0.02601
TMEM161B	0.571491	0.02604
ALDH1A2	0.5712	0.02614
MRPL4	0.571042	0.02619
ZNF391	0.570944	0.02622
NAPSA	0.570532	0.02635
GIT2	0.570306	0.02643
NIF3L1	0.570206	0.02646
DSCR8	0.569619	0.02665
SCP2	0.569484	0.02669
NANS	0.569298	0.02675
URB1	0.569139	0.02681
RSPH9	0.568947	0.02687
PDCD2L	0.568716	0.02694
MPI	0.568287	0.02709
RUNDC1	0.568219	0.02711
MIGA1	0.568133	0.02714
SMG7-AS1	0.567807	0.02724
BLOC1S5	0.567684	0.02729
KIAA0319L	0.567587	0.02732
OXNAD1	0.567433	0.02737
LRG1	0.567391	0.02738
HLTF	0.567334	0.0274
SYNE2	0.567254	0.02743
ISYNA1	0.566875	0.02756
ZIC1	0.56686	0.02756
SUCLG1	0.566814	0.02758
PSMG3	0.566551	0.02766
ZNF689	0.566485	0.02769
GDPD5	0.566171	0.02779
AL359643.2	0.565998	0.02785
NARS2	0.565886	0.02789
LYAR	0.565725	0.02794
FAM234B	0.565525	0.02801
MCTP2	0.565457	0.02803
GOLGB1	0.565364	0.02806
TTC39A	0.565226	0.02811
COQ5	0.564369	0.0284
DMRTA1	0.564333	0.02842
HSF1	0.564332	0.02842
AC026979.2	0.564144	0.02848
AC138932.1	0.564041	0.02852
THAP3	0.563844	0.02858
PPWD1	0.563237	0.02879
SLC9A3R1	0.562939	0.0289
LDB3	0.562712	0.02898
AL512791.1	0.562689	0.02898
PARS2	0.561934	0.02925
FBXL14	0.56164	0.02935
LRP5L	0.561573	0.02937
DDT	0.561466	0.02941
ATPAF1	0.56139	0.02944
NEO1	0.561231	0.02949
CDC37L1-AS1	0.561215	0.0295
RNLS	0.56104	0.02956
RPLP0P6	0.560938	0.0296
LINC02241	0.560934	0.0296
MTG2	0.560901	0.02961
SPIN3	0.560821	0.02964
ADCY2	0.560378	0.0298
TMED3	0.560336	0.02981
LINC02154	0.559916	0.02996
MAPT	0.559894	0.02997
CASP9	0.559767	0.03001
TSPAN3	0.559469	0.03012
AC112497.1	0.559434	0.03013
AC233280.2	0.559417	0.03014
AC022075.1	0.559023	0.03028
WDR5B	0.558884	0.03033
HOXD4	0.558751	0.03038
SNORD46	0.558745	0.03038
AC020904.2	0.558328	0.03053
CT55	0.557541	0.03082
AC012360.3	0.557534	0.03082
LINC00957	0.557228	0.03093
GNRHR2	0.557119	0.03097
CEP104	0.557106	0.03097
VWF	0.557052	0.03099
FOXK1	0.557001	0.03101
DCAF8	0.556941	0.03103
PIK3R3	0.556783	0.03109
ERVFRD-1	0.55664	0.03115
ZNF81	0.556637	0.03115
CYP3A5	0.556534	0.03118
CCNO	0.556281	0.03128
MTRR	0.556209	0.0313
PGAM5	0.556043	0.03136
AL359922.2	0.555454	0.03158
SLC9A3-AS1	0.555248	0.03166
HIC2	0.554878	0.0318
FAM27E3	0.554782	0.03183
NOP2	0.554487	0.03194
KCP	0.55441	0.03197
AC087741.1	0.553984	0.03213
GCC1	0.553733	0.03223
LAT	0.553605	0.03227
SH2D1A	0.553333	0.03238
BBS4	0.553138	0.03245
TEX13D	0.553123	0.03246
MKS1	0.552737	0.0326
AC063923.2	0.552469	0.0327
CLEC11A	0.552022	0.03288
ZCCHC11	0.551857	0.03294
LINC02391	0.551701	0.033
ELF3	0.551582	0.03304
DDX51	0.551498	0.03308
URB1-AS1	0.551486	0.03308
SNUPN	0.550762	0.03336
NBR2	0.550649	0.0334
MIR3142HG	0.550558	0.03344
GLRX	0.5505	0.03346
PLXND1	0.550028	0.03364
ITGA7	0.550002	0.03365
DHRS11	0.549825	0.03372
INTS14	0.549584	0.03382
AC092368.3	0.549478	0.03386
ATP13A2	0.549409	0.03389
NUDCD3	0.549058	0.03402
SLC33A1	0.548758	0.03414
CCL20	0.548512	0.03424
NPIPB14P	0.548221	0.03435
MIR3936HG	0.548026	0.03443
CALB1	0.547358	0.0347
CSPG4P10	0.546991	0.03484
TFIP11	0.546938	0.03486
AC138761.1	0.546283	0.03512
CCDC85C	0.545926	0.03527
ATRNL1	0.545159	0.03558
ZNF684	0.545156	0.03558
GBX2	0.545128	0.03559
USP2	0.545018	0.03564
RNF216	0.544823	0.03572
ARHGAP26	0.544603	0.0358
LINC00488	0.544366	0.0359
PCTP	0.544328	0.03592
ETF1	0.544256	0.03595
MSN	0.54419	0.03597
SRPRA	0.543906	0.03609
NA	0.543544	0.03624
INHBE	0.543413	0.03629
PLPP3	0.543395	0.0363
COX19	0.543116	0.03641
ZCCHC8	0.543059	0.03644
TPCN1	0.542806	0.03654
CTSV	0.542603	0.03663
KIF28P	0.542489	0.03667
ZC3H8	0.542456	0.03669
ACAD9	0.542217	0.03679
SLC6A8	0.541803	0.03696
PARL	0.541789	0.03697
SPOCK2	0.541731	0.03699
DCAF5	0.541589	0.03705
AC006128.1	0.541551	0.03706
TCHP	0.541379	0.03714
LINC02246	0.541321	0.03716
USP43	0.541265	0.03718
AC107871.1	0.541089	0.03726
TTBK1	0.540732	0.03741
MAGEH1	0.540729	0.03741
GPR160	0.540568	0.03748
IDH1-AS1	0.540448	0.03753
FAM46B	0.540239	0.03762
SAA1	0.540174	0.03764
COQ6	0.539988	0.03772
BAMBI	0.539944	0.03774
DSCR4	0.539714	0.03784
BX322234.2	0.539593	0.03789
CRYGS	0.53935	0.03799
SAA2	0.539061	0.03812
SCML4	0.538947	0.03817
LDHB	0.538942	0.03817
AC245140.2	0.538853	0.03821
DPH2	0.538816	0.03822
UBL7	0.538418	0.03839
CHRNB1	0.538417	0.03839
PI3	0.538341	0.03843
GTSF1	0.538206	0.03848
NA	0.53819	0.03849
LCN2	0.538109	0.03853
AC091286.1	0.538021	0.03856
AP001372.2	0.537941	0.0386
NIT1	0.537865	0.03863
BCKDHA	0.537713	0.0387
CES5A	0.537633	0.03873
MCM3AP	0.537618	0.03874
ENO3	0.537613	0.03874
AL109924.4	0.537144	0.03894
ERBB3	0.537141	0.03894
ZNF8	0.536799	0.03909
PDGFRL	0.536699	0.03914
AC012409.4	0.536423	0.03926
KISS1	0.536293	0.03931
AGTRAP	0.53617	0.03937
ST3GAL1	0.536006	0.03944
CDK5RAP3	0.535985	0.03945
DLL3	0.535427	0.03969
C17orf75	0.535262	0.03977
FABP6	0.534695	0.04002
PPIEL	0.534559	0.04008
LINC02021	0.533862	0.04039
ARNT2	0.533821	0.04041
RGL4	0.533778	0.04042
TMEM139	0.533717	0.04045
LINC01239	0.533664	0.04047
UQCRH	0.533499	0.04055
SLC29A3	0.533266	0.04065
AC104051.2	0.533137	0.04071
GPR3	0.532967	0.04079
KLF15	0.532939	0.0408
PRKG2	0.532741	0.04089
SERPIND1	0.532707	0.0409
ARMCX5	0.53251	0.04099
CHI3L2	0.532031	0.04121
LINC00963	0.531953	0.04124
CXorf38	0.531537	0.04143
LARS	0.531485	0.04146
FAM135A	0.531395	0.0415
SYAP1	0.531316	0.04153
LINC01583	0.531205	0.04158
ASB4	0.530938	0.04171
KIF26A	0.530785	0.04178
CHI3L1	0.530772	0.04178
KIF6	0.530687	0.04182
BACE2	0.53061	0.04186
CCDC47	0.530603	0.04186
RCSD1	0.53048	0.04192
SLC25A19	0.53048	0.04192
HCG22	0.530293	0.042
STARD5	0.529628	0.04231
YEATS2-AS1	0.529411	0.04241
TNRC18	0.529202	0.0425
CBS	0.529042	0.04258
SEMA7A	0.528977	0.04261
CD68	0.528852	0.04267
SPIRE1	0.528399	0.04288
DBT	0.528292	0.04293
ABCF3	0.527975	0.04308
SCARNA9	0.527948	0.04309
AC044849.1	0.527906	0.04311
AC069499.1	0.52767	0.04322
EPB41L4A-AS1	0.527448	0.04332
RCHY1	0.527084	0.04349
IL20RB	0.526735	0.04366
ABCD1	0.526554	0.04374
LINC02449	0.526394	0.04382
YBX3	0.526125	0.04395
MKLN1-AS	0.526003	0.04401
CNBP	0.525733	0.04413
PUS1	0.525684	0.04416
LINC01003	0.525607	0.04419
ZNF564	0.52553	0.04423
NDST1	0.525502	0.04424
RTCA-AS1	0.525487	0.04425
NFIA-AS2	0.525391	0.0443
AL049844.2	0.525378	0.0443
AARSD1	0.524991	0.04449
TRIB3	0.524989	0.04449
PLS1	0.524682	0.04464
JMY	0.524579	0.04469
APBB3	0.524467	0.04474
DHX37	0.524389	0.04478
SLC24A1	0.524351	0.0448
MCAM	0.524346	0.0448
FBXO44	0.524346	0.0448
MORC4	0.524049	0.04494
RXYLT1	0.523995	0.04497
LINC00240	0.523983	0.04497
RRP1	0.523871	0.04503
GJB3	0.523792	0.04507
AC026362.1	0.52346	0.04523
TXN2	0.523408	0.04525
STRCP1	0.52339	0.04526
AC011374.2	0.523239	0.04533
TBC1D14	0.522916	0.04549
AP001505.1	0.522649	0.04562
ST3GAL6-AS1	0.522533	0.04568
ZMIZ1	0.522506	0.04569
AL049839.2	0.522332	0.04578
CALML4	0.521859	0.04601
MSR1	0.521518	0.04618
BRWD1	0.521458	0.0462
HERPUD1	0.521424	0.04622
AL009031.1	0.521397	0.04623
BCDIN3D-AS1	0.521078	0.04639
SLC27A1	0.520917	0.04647
SNORA3B	0.520824	0.04652
GOLGA6L9	0.520816	0.04652
NDUFV3	0.520573	0.04664
PMS2	0.520571	0.04664
MT-TM	0.519932	0.04696
DDN-AS1	0.519474	0.04719
TMEM88	0.519348	0.04725
EIF3B	0.519041	0.04741
CCDC163	0.518825	0.04752
ALMS1-IT1	0.518823	0.04752
CLPB	0.518755	0.04755
ESM1	0.518472	0.04769
ACOT12	0.51778	0.04804
RDM1	0.517529	0.04817
GNB1L	0.517411	0.04823
CHMP1B2P	0.517192	0.04834
ASCL1	0.516953	0.04846
ZFAND6	0.51659	0.04865
SIN3A	0.516011	0.04895
RAB43	0.515973	0.04897
PRTG	0.515898	0.049
FGFR4	0.515789	0.04906
PRR36	0.515562	0.04918
ENGASE	0.515542	0.04919
VLDLR-AS1	0.515242	0.04934
FLAD1	0.515149	0.04939
SH3BP1	0.514941	0.0495
TIE1	0.514826	0.04956
AC105046.1	0.514821	0.04956
SPX	0.514312	0.04983
EBI3	0.51431	0.04983
TOMM40L	0.51425	0.04986
TUBB4A	0.514128	0.04992
SLC4A5	0.513745	0.05012
CHL1-AS2	0.513613	0.05019
PMS2CL	0.513397	0.0503
HSD17B14	0.513017	0.0505
GDA	0.512932	0.05055
TMEM53	0.512837	0.0506
RPS6KL1	0.512411	0.05082
PGM1	0.512164	0.05095
AMER1	0.512119	0.05098
UBR4	0.512046	0.05102
MIR647	0.511988	0.05105
EIF2B5	0.511883	0.0511
NLRC3	0.511853	0.05112
LTB4R	0.511831	0.05113
ADHFE1	0.511712	0.05119
CRADD	0.51159	0.05126
L2HGDH	0.511489	0.05131
BX322639.1	0.511377	0.05137
FGFBP2	0.511284	0.05142
ERVMER61-1	0.511282	0.05142
AC245033.3	0.511131	0.0515
FYB1	0.511002	0.05157
AC015871.3	0.51085	0.05165
SENP2	0.51083	0.05166
AMACR	0.510715	0.05173
DERA	0.51069	0.05174
DCAF16	0.510639	0.05177
SLC2A11	0.51041	0.05189
SNORD6	0.510258	0.05197
SGSM2	0.509948	0.05214
MAN2A2	0.509828	0.0522
MORF4L2-AS1	0.509758	0.05224
AL356512.1	0.509745	0.05225
MED15	0.509496	0.05238
AC134978.1	0.50945	0.05241
FBRSL1	0.509397	0.05243
TFAM	0.509248	0.05251
IQCH-AS1	0.50924	0.05252
PPARA	0.509022	0.05264
MTND2P28	0.508589	0.05287
ZSCAN16-AS1	0.508514	0.05291
FAM189A2	0.50838	0.05299
CLUH	0.508075	0.05315
ST3GAL6	0.507918	0.05324
LIPT1	0.507875	0.05326
TTLL4	0.507761	0.05332
IFNLR1	0.507736	0.05334
TSSC2	0.507469	0.05348
SND1	0.507439	0.0535
TMPRSS2	0.507015	0.05373
CXCL8	0.506916	0.05379
PIK3CD-AS2	0.506915	0.05379
KRBOX4	0.50617	0.0542
ZNF76	0.50613	0.05422
ARHGEF11	0.506116	0.05423
AC128689.1	0.506058	0.05426
LINC02582	0.504868	0.05493
CD320	0.504578	0.05509
LRMDA	0.504332	0.05523
ZNF74	0.504284	0.05525
LINC01812	0.504182	0.05531
ACYP1	0.503994	0.05542
MBD4	0.503953	0.05544
SIPA1L3	0.503819	0.05551
RITA1	0.503776	0.05554
WNT4	0.503454	0.05572
NIPSNAP1	0.503156	0.05589
AC008124.1	0.503089	0.05593
AC024451.2	0.502768	0.05611
TMEM51	0.502515	0.05625
GATAD2A	0.501996	0.05655
AC016027.1	0.501467	0.05685
CAPN12	0.50128	0.05696
GATA4	0.500913	0.05717
PEX12	0.500907	0.05717
MANSC1	0.50087	0.0572
IL1RL1	0.500851	0.05721
STK10	0.500638	0.05733
XPOT	0.500617	0.05734
ALDH9A1	0.500601	0.05735
LRP6	0.50056	0.05737
RFX3-AS1	0.500396	0.05747
AAAS	0.500307	0.05752
WWC1	0.500165	0.0576
SLC39A11	0.499998	0.0577
ATOX1	0.499154	0.05819
KIAA1958	0.498902	0.05834
FAM90A1	0.498879	0.05835
PDE4B	0.498811	0.05839
OMA1	0.498769	0.05842
AC009041.2	0.498766	0.05842
TAF7	0.4987	0.05846
DHX8	0.498555	0.05854
TCN1	0.498544	0.05855
MCCC1	0.498506	0.05857
FAM210A	0.498391	0.05864
INTS13	0.498238	0.05873
ABCA17P	0.498122	0.0588
COX5B	0.498084	0.05882
PES1	0.498004	0.05886
AF117829.1	0.497938	0.0589
UQCRC2	0.497665	0.05906
ADCY6	0.49737	0.05924
SYCP2	0.497098	0.0594
TNFRSF14-AS1	0.496825	0.05956
KIAA1024	0.496565	0.05972
NDUFS7	0.49626	0.0599
NRIP2	0.496158	0.05996
PPP1R9A	0.496111	0.05999
NPIPB15	0.495823	0.06016
ZMIZ1-AS1	0.495587	0.0603
CTH	0.495535	0.06033
MPP1	0.495364	0.06043
CSNK1A1	0.495338	0.06045
MAGED2	0.495282	0.06048
LHX6	0.495256	0.0605
EMILIN2	0.495102	0.06059
INPP5B	0.494943	0.06069
ABCA5	0.494933	0.06069
SULF1	0.494805	0.06077
KCNK5	0.494252	0.0611
AC133919.2	0.494086	0.0612
TSPYL2	0.494008	0.06125
AC079684.1	0.493941	0.06129
PRLR	0.493822	0.06136
MRPL45P2	0.493738	0.06141
ARPC1B	0.493674	0.06145
COASY	0.493595	0.0615
AC092343.1	0.493458	0.06159
AC106897.1	0.493318	0.06167
UCKL1	0.493239	0.06172
FAR2	0.493042	0.06184
MCTS2P	0.493038	0.06184
TMEM56	0.493031	0.06184
GTPBP3	0.492837	0.06196
RAPGEF5	0.492709	0.06204
AL022322.1	0.492429	0.06221
SNORA75	0.492388	0.06224
MRPL2	0.492369	0.06225
RAB17	0.492262	0.06232
XBP1	0.492078	0.06243
USP27X	0.491934	0.06252
UTP18	0.491815	0.06259
AC020916.1	0.491473	0.0628
SLC19A3	0.491087	0.06304
SPIN2B	0.490971	0.06311
HSD17B4	0.490336	0.06351
CYP19A1	0.490198	0.06359
SLC25A21-AS1	0.49003	0.0637
NDUFS1	0.490009	0.06371
NOX4	0.48937	0.06411
FTCDNL1	0.489339	0.06413
PUS10	0.489332	0.06413
MIR6859-1	0.489121	0.06426
ABCA7	0.488861	0.06443
TINAGL1	0.48877	0.06448
FP565260.1	0.488692	0.06453
FAM117A	0.488628	0.06457
MATN1-AS1	0.488532	0.06463
AL627230.2	0.488491	0.06466
MKRN9P	0.488103	0.0649
S100A1	0.488051	0.06494
STXBP2	0.488019	0.06496
GRIP1	0.487903	0.06503
ZKSCAN1	0.487854	0.06506
TWNK	0.48783	0.06508
FCGR2A	0.487766	0.06512
USP48	0.487659	0.06519
SLC44A3	0.487613	0.06521
SCAI	0.487496	0.06529
RASAL1	0.487028	0.06559
NQO2	0.487011	0.0656
SERPINA3	0.486851	0.0657
MAPKAPK5	0.486755	0.06576
NIN	0.486614	0.06585
TRAPPC9	0.486606	0.06586
ZNRF3	0.485611	0.06649
RELL1	0.485578	0.06651
GPKOW	0.485472	0.06658
ZNF664	0.485436	0.06661
YRDC	0.485207	0.06675
AC006252.1	0.484891	0.06696
PJA1	0.484748	0.06705
LRAT	0.484741	0.06705
AL031846.2	0.484202	0.0674
SLC7A1	0.483755	0.06769
UTP15	0.483689	0.06774
EIF2S3	0.483653	0.06776
MID1IP1	0.482958	0.06821
AC091271.1	0.482938	0.06823
AC009902.2	0.482905	0.06825
CXCL2	0.482776	0.06833
GYG2	0.482719	0.06837
HSPA4	0.482541	0.06849
AP3S2	0.482252	0.06868
RGL3	0.482228	0.06869
OFD1	0.482181	0.06872
CRTAC1	0.481579	0.06912
AC118344.1	0.481179	0.06939
KCNH1-IT1	0.481168	0.06939
BCL2L1	0.481091	0.06945
AC068580.4	0.480961	0.06953
PRPF6	0.480761	0.06966
RAI1	0.480573	0.06979
CHSY3	0.480559	0.0698
SLC26A11	0.480074	0.07012
PRKAR2A-AS1	0.47996	0.0702
HEYL	0.479923	0.07022
KIF21B	0.479874	0.07026
AC008687.4	0.479573	0.07046
TCOF1	0.479499	0.07051
TFDP2	0.479188	0.07072
LINC02289	0.479082	0.07079
SMAP1	0.478967	0.07086
NECAB3	0.47888	0.07092
ZBTB11-AS1	0.478806	0.07097
NPPC	0.47871	0.07104
TNNI3	0.478519	0.07117
METTL2A	0.478427	0.07123
KMT5C	0.478279	0.07133
UBIAD1	0.478199	0.07138
ZNF384	0.478085	0.07146
AC091932.1	0.478062	0.07148
ASNS	0.477679	0.07174
DPP8	0.477507	0.07185
CYC1	0.477453	0.07189
CPOX	0.477344	0.07196
EGR3	0.477173	0.07208
ECM2	0.476891	0.07227
PAM16	0.476796	0.07234
MTREX	0.476545	0.07251
WBP11	0.476365	0.07263
F11R	0.476229	0.07272
JADE2	0.47604	0.07285
AC024940.2	0.47572	0.07307
RTF2	0.475674	0.07311
EZH1	0.475642	0.07313
LYSMD4	0.475443	0.07326
SNHG3	0.475155	0.07346
SNORC	0.474888	0.07365
RCOR2	0.47471	0.07377
NFE2	0.474279	0.07407
USP51	0.473894	0.07434
CNIH3	0.473591	0.07455
ATP6V0E2	0.473585	0.07455
RHBDD1	0.473491	0.07462
MTHFD2	0.473296	0.07476
MIR3681HG	0.473012	0.07496
GNAO1	0.472997	0.07497
HRH2	0.472971	0.07498
AGAP4	0.472899	0.07503
CLK3	0.47287	0.07505
AL662907.1	0.472851	0.07507
CROCCP2	0.472517	0.0753
DFFA	0.472387	0.07539
ZNF354B	0.472378	0.0754
ATG4C	0.472371	0.07541
ZNF674	0.472268	0.07548
BARX1	0.472037	0.07564
XXYLT1	0.472009	0.07566
MLLT6	0.471738	0.07585
FAM174B	0.471498	0.07602
PARG	0.471098	0.0763
ZDBF2	0.471091	0.07631
AC037459.3	0.47104	0.07635
AC137932.3	0.471033	0.07635
AC073575.2	0.471011	0.07637
NDRG2	0.470982	0.07639
IGHMBP2	0.470841	0.07649
LINC02288	0.470749	0.07655
REL	0.470321	0.07686
LNX1	0.470167	0.07697
GAS6-AS1	0.470004	0.07708
CEP192	0.469838	0.0772
RCL1	0.469492	0.07745
TFAP2B	0.469456	0.07748
SIRT5	0.469415	0.07751
G3BP2	0.469336	0.07756
CU104787.1	0.469234	0.07764
ASCC2	0.469032	0.07778
ISY1	0.468664	0.07805
MCOLN2	0.468602	0.07809
MFGE8	0.468103	0.07845
FOS	0.468092	0.07846
LAGE3	0.468044	0.07849
ABCA10	0.467991	0.07853
ZNF548	0.46785	0.07864
LTB4R2	0.467833	0.07865
MIR25	0.467445	0.07893
TMEM41A	0.466983	0.07927
TSPAN14	0.46688	0.07934
PPCS	0.466803	0.0794
AL161719.1	0.466781	0.07941
UNC5B	0.466481	0.07963
GLUD2	0.466334	0.07974
PFKL	0.466228	0.07982
SYNJ1	0.466044	0.07995
MIA	0.465829	0.08011
DUSP2	0.465679	0.08022
AP1B1	0.465663	0.08023
CORO1C	0.465659	0.08024
ZNF18	0.465371	0.08045
BRAP	0.465346	0.08047
SLC20A1	0.465104	0.08065
RGL2	0.465042	0.08069
TMEM229B	0.464891	0.0808
MFSD2A	0.46464	0.08099
DHRS12	0.464142	0.08136
QTRT1	0.464103	0.08139
TXNDC16	0.464086	0.0814
DVL1	0.46394	0.08151
MIR616	0.463881	0.08155
ZNF266	0.463766	0.08164
LINC01029	0.46373	0.08166
HSD17B1P1	0.463451	0.08187
RASGEF1A	0.463368	0.08193
FAM131A	0.463176	0.08208
USO1	0.463091	0.08214
SNAPC5	0.462729	0.08241
AC004706.4	0.462727	0.08241
CTU2	0.462507	0.08258
AL161935.3	0.46227	0.08276
DNAJC22	0.462135	0.08286
TECPR1	0.462046	0.08293
AC138969.2	0.461977	0.08298
CCDC136	0.461792	0.08312
MRPS11	0.46174	0.08316
MCIDAS	0.461186	0.08358
LINC01615	0.461156	0.0836
CR381653.2	0.461036	0.08369
AC006946.2	0.46103	0.08369
BECN1	0.460762	0.0839
TCF20	0.460689	0.08395
TMEM161B-AS1	0.460656	0.08398
KRT81	0.460011	0.08447
DDX47	0.459862	0.08458
ANKRD1	0.459849	0.08459
DNAJB9	0.459713	0.0847
PSEN1	0.459382	0.08495
MAGEA3	0.45936	0.08497
AC004890.2	0.459227	0.08507
TGFB3	0.459171	0.08511
AL591848.4	0.459072	0.08519
RBMX2	0.459053	0.0852
UMPS	0.458821	0.08538
KDM7A	0.458691	0.08548
ZSCAN20	0.458649	0.08551
ACADS	0.458526	0.08561
RASGRP1	0.458326	0.08576
MFN1	0.45832	0.08577
FAM66C	0.458222	0.08584
AC109322.1	0.458095	0.08594
SMG5	0.457843	0.08613
MRPL24	0.457779	0.08618
ERI3	0.457128	0.08669
DUSP23	0.456915	0.08686
KCTD15	0.456691	0.08703
TOM1L1	0.456639	0.08707
NPTN-IT1	0.456452	0.08722
RTCB	0.456162	0.08744
PPIP5K2	0.456162	0.08744
TNFRSF14	0.455948	0.08761
HAUS4	0.455877	0.08767
OCRL	0.455809	0.08772
PPP1R3B	0.455806	0.08772
NELFA	0.455572	0.08791
CCDC110	0.455525	0.08794
ALG1L6P	0.455478	0.08798
AC007405.3	0.455234	0.08817
AL021368.2	0.454856	0.08847
ZNF815P	0.454741	0.08856
AC078820.1	0.454686	0.0886
ZIC5	0.45398	0.08916
LCP1	0.45389	0.08923
BRD8	0.453698	0.08939
AC006449.2	0.45355	0.0895
AL445250.1	0.453463	0.08957
DOCK6	0.453221	0.08976
AFF3	0.452995	0.08995
PROX1-AS1	0.452909	0.09001
ZBTB25	0.452713	0.09017
SLC9A3	0.452699	0.09018
ARL4A	0.452639	0.09023
DAAM2	0.452535	0.09031
GRIK3	0.452498	0.09034
TSPAN1	0.452122	0.09064
ESRRA	0.451998	0.09074
LINC01465	0.4518	0.0909
YARS2	0.451753	0.09094
AC006254.1	0.451626	0.09104
AREG	0.451612	0.09105
AL031777.3	0.451537	0.09111
FKBP11	0.451175	0.09141
CEP83	0.451169	0.09141
NAA25	0.4511	0.09147
AC006435.2	0.451098	0.09147
AC108010.1	0.451006	0.09154
AC012615.6	0.450999	0.09155
ITGB3BP	0.450998	0.09155
ACADVL	0.450748	0.09175
ANAPC7	0.450594	0.09188
ABHD17C	0.450491	0.09196
SCRIB	0.450262	0.09214
LMTK3	0.450225	0.09217
TNFSF15	0.449659	0.09264
MPDZ	0.449559	0.09272
OLIG2	0.449555	0.09272
RTKN	0.449546	0.09273
CFD	0.449432	0.09282
MAD2L1BP	0.449361	0.09288
MATN1	0.44926	0.09296
PRPH	0.448917	0.09324
SERPINA1	0.448907	0.09325
MARS	0.448892	0.09326
AC145423.3	0.448708	0.09341
MRPL30	0.448701	0.09342
FNTB	0.448381	0.09368
UBD	0.448276	0.09377
PTCH2	0.448209	0.09382
CDK16	0.447733	0.09421
MTHFS	0.447724	0.09422
AFG3L2	0.447626	0.0943
SPATS2	0.447062	0.09477
Z93930.2	0.446995	0.09482
AC008764.8	0.446767	0.09501
AP000347.2	0.446649	0.09511
KMT5B	0.446143	0.09553
RPS17	0.446112	0.09556
MMACHC	0.44565	0.09594
LINC01002	0.445567	0.09601
RCCD1	0.445482	0.09608
LINC01366	0.445037	0.09646
RRP12	0.444872	0.09659
AC073529.1	0.444849	0.09661
AC073957.3	0.444641	0.09679
RAD52	0.444183	0.09717
DHX35	0.444117	0.09723
TRRAP	0.443814	0.09748
MAP4K3	0.443788	0.09751
MAN2B1	0.443546	0.09771
RPL7P19	0.443436	0.0978
MAP2K5	0.443397	0.09784
RPL27	0.443217	0.09799
CSNK1E	0.443153	0.09804
MOCS1	0.442763	0.09837
AP003086.1	0.442535	0.09857
AC016738.1	0.442469	0.09862
TSTA3	0.442211	0.09884
AMDHD1	0.442082	0.09895
ALDH3B2	0.441923	0.09909
CAPN3	0.441574	0.09939
MYORG	0.441569	0.09939
SH3BGR	0.441182	0.09972
GGT7	0.441078	0.09981
WASH7P	0.440943	0.09993
METTL18	0.440895	0.09997
AC003092.1	0.440465	0.10034
ZNF57	0.440452	0.10035
NUDT1	0.440196	0.10057
AKAP8L	0.440101	0.10065
ZNF554	0.439549	0.10113
LINC01778	0.439502	0.10117
RAD51B	0.439474	0.1012
CRTC3	0.43945	0.10122
VPS8	0.439248	0.10139
PPIL2	0.439126	0.1015
AEBP2	0.43889	0.1017
SIN3B	0.438866	0.10173
PDLIM1P4	0.43863	0.10193
IKBKB	0.438526	0.10202
GYPC	0.438513	0.10203
GPN3	0.437765	0.10269
KIF12	0.43747	0.10295
WDR24	0.43739	0.10302
RRAGB	0.437311	0.10308
AC116347.1	0.437224	0.10316
PEAR1	0.436937	0.10341
MYO18A	0.436862	0.10348
C12orf73	0.436692	0.10363
AC022211.2	0.436629	0.10368
AC104758.3	0.436527	0.10377
MSTO1	0.4363	0.10398
EIF3L	0.436261	0.10401
TIMM8A	0.436074	0.10417
ANXA2R	0.435997	0.10424
PLCXD2	0.435924	0.10431
EMG1	0.435859	0.10437
CLMAT3	0.435723	0.10449
REPIN1	0.435686	0.10452
MR1	0.435665	0.10454
LRRC8B	0.435541	0.10465
PFKM	0.435457	0.10472
ATP6V0A4	0.435122	0.10502
TIPRL	0.434823	0.10529
DNAJC28	0.434525	0.10555
LRRC47	0.434478	0.10559
LRRC3	0.434438	0.10563
RHCE	0.434417	0.10565
PLCG2	0.434373	0.10569
LIF	0.433311	0.10664
AC009690.2	0.433215	0.10673
CNFN	0.432923	0.10699
ADIPOR2	0.432768	0.10713
HBE1	0.432746	0.10715
AC019080.1	0.432611	0.10727
SRRD	0.432407	0.10745
CHCHD10	0.432301	0.10755
APBB1	0.431972	0.10785
MLXIP	0.431683	0.10811
UBL7-AS1	0.431551	0.10823
ZNF365	0.431516	0.10826
TRABD	0.431404	0.10836
HECTD2	0.431216	0.10853
TMCO6	0.4312	0.10855
SLC44A3-AS1	0.430868	0.10885
TUBB1	0.43082	0.1089
PIR	0.43068	0.10902
TNPO2	0.430602	0.10909
TRPM2	0.430466	0.10922
FAM136A	0.429827	0.1098
LINC01198	0.429563	0.11005
ZFAND3	0.429558	0.11005
RN7SKP296	0.42931	0.11028
CXorf65	0.429217	0.11036
HES1	0.428924	0.11063
AC078880.3	0.428917	0.11064
PI4KAP2	0.428882	0.11067
RENBP	0.428848	0.1107
ING4	0.428447	0.11108
POLD1	0.428083	0.11141
THAP6	0.427824	0.11165
MRPS17	0.427814	0.11166
AC007191.1	0.427735	0.11174
AASDH	0.427711	0.11176
PJVK	0.427615	0.11185
TMEM177	0.427464	0.11199
AC069360.1	0.427009	0.11241
COG5	0.426939	0.11248
ADAMTS14	0.426791	0.11261
FAM118A	0.426703	0.1127
AC103923.1	0.425966	0.11339
U47924.2	0.425942	0.11341
TMEM170B	0.425595	0.11374
HAUS5	0.425474	0.11385
TSSK6	0.42514	0.11416
PHLDA1	0.425079	0.11422
AC004943.2	0.424972	0.11432
ZNF721	0.424788	0.1145
SMOC1	0.424766	0.11452
RPL39L	0.424621	0.11465
NPAS2	0.424587	0.11469
ANAPC16	0.424228	0.11503
AC005540.1	0.42418	0.11507
SRP68	0.424117	0.11513
LRRC4	0.423954	0.11528
DOT1L	0.42394	0.1153
NOC4L	0.423704	0.11552
ODC1	0.423517	0.1157
PALM2	0.423449	0.11577
LIPT2	0.423357	0.11585
FOXD2-AS1	0.423282	0.11592
PIEZO2	0.42316	0.11604
NAA10	0.422776	0.11641
CACNA2D4	0.422309	0.11685
DDX12P	0.422259	0.1169
RHOF	0.422142	0.11701
LAD1	0.421904	0.11724
ICAM1	0.421689	0.11745
COQ10A	0.421314	0.11781
NR1I3	0.421138	0.11798
MICALL2	0.421072	0.11804
ODF3L1	0.420912	0.1182
ZC3H7B	0.420827	0.11828
TARSL2	0.420412	0.11868
AL391834.2	0.420214	0.11887
SCAMP2	0.420137	0.11895
AC105036.3	0.420125	0.11896
SMUG1	0.419939	0.11914
TRPM3	0.419818	0.11926
AC009404.1	0.419759	0.11931
MT-TN	0.41971	0.11936
UBA1	0.419678	0.11939
MEF2C-AS1	0.41955	0.11952
CYP2D8P	0.41953	0.11954
LINC00630	0.419279	0.11978
KEL	0.419256	0.1198
AL122035.1	0.41917	0.11989
LRRC28	0.418856	0.12019
BAAT	0.418787	0.12026
MCCC2	0.418432	0.12061
YPEL4	0.418218	0.12082
PLOD1	0.418217	0.12082
C14orf93	0.418207	0.12083
PLEKHB1	0.418199	0.12084
ZNF644	0.418089	0.12094
PEAK1	0.417846	0.12118
AC011472.1	0.417659	0.12137
ICE1	0.417548	0.12148
SNHG15	0.417373	0.12165
USP49	0.417364	0.12166
TSPAN33	0.417009	0.12201
LINC01602	0.41698	0.12204
NR4A2	0.416736	0.12228
AL121845.3	0.416622	0.12239
SWT1	0.416602	0.12241
YARS	0.416533	0.12248
EIF4ENIF1	0.416236	0.12277
AC006064.2	0.416182	0.12283
ALDH6A1	0.416075	0.12293
AC243919.1	0.415875	0.12313
EFTUD2	0.415873	0.12313
COX14	0.415827	0.12318
DUSP4	0.415743	0.12326
RCN2	0.415533	0.12347
BLOC1S1	0.415398	0.1236
AC130650.2	0.415192	0.12381
HAGHL	0.415185	0.12382
RAB9A	0.415162	0.12384
UBQLN4	0.415132	0.12387
FERMT1	0.415113	0.12389
SERPINA5	0.415072	0.12393
AL445524.1	0.414945	0.12406
SATB2-AS1	0.41492	0.12408
DDX54	0.414876	0.12412
AC018638.5	0.414703	0.1243
PYURF	0.414464	0.12454
SFSWAP	0.414202	0.1248
HES7	0.414097	0.1249
VASH1-AS1	0.413801	0.1252
KDM6B	0.413725	0.12528
VPS33A	0.413659	0.12534
TLR6	0.413517	0.12549
PA2G4	0.413405	0.1256
ASB8	0.413403	0.1256
COL26A1	0.413338	0.12567
ARHGAP15	0.412749	0.12626
GFM2	0.412696	0.12632
AC107959.3	0.41267	0.12634
SMYD5	0.412584	0.12643
FASTKD1	0.412422	0.12659
EIF2B3	0.412422	0.12659
ARRDC4	0.412373	0.12664
FGD1	0.412302	0.12671
RNMT	0.412208	0.12681
MISP3	0.412204	0.12681
MAD2L2	0.411988	0.12703
EGR1	0.41189	0.12713
DROSHA	0.411754	0.12727
MON2	0.411741	0.12728
ANKRD44	0.411349	0.12768
RCN3	0.411263	0.12777
LINC02199	0.411163	0.12787
ORC2	0.411028	0.12801
JAG1	0.410475	0.12857
GNG7	0.410194	0.12886
AL359878.1	0.409828	0.12924
ZNF438	0.409824	0.12924
CTU1	0.409545	0.12953
AP3D1	0.40947	0.1296
VPS25	0.409238	0.12984
MRPL10	0.409203	0.12988
C21orf91	0.409133	0.12995
LINC01203	0.409067	0.13002
NFYC	0.40905	0.13004
MTX3	0.409031	0.13006
LINC01881	0.408882	0.13021
CTC1	0.408874	0.13022
ECI1	0.408779	0.13032
FAM168B	0.408652	0.13045
WDR13	0.408585	0.13052
COX6A1	0.408574	0.13053
U2AF1L5	0.408528	0.13058
CITED1	0.4085	0.1306
AC006378.1	0.408314	0.1308
GCDH	0.408297	0.13081
FAM199X	0.407995	0.13113
DKC1	0.407976	0.13115
C8orf33	0.407925	0.1312
SNRNP200	0.407888	0.13124
PLEKHA5	0.407881	0.13125
CEBPB-AS1	0.407672	0.13146
POC1B-AS1	0.407318	0.13183
HPDL	0.407289	0.13186
IL1RAP	0.407258	0.13189
CSF2	0.407246	0.13191
MELTF-AS1	0.407131	0.13203
ERC1	0.407	0.13216
PDCL3	0.40698	0.13218
TONSL	0.406749	0.13242
B4GALNT3	0.406487	0.1327
IPO8	0.406436	0.13275
FAM27C	0.406365	0.13282
NMNAT2	0.406313	0.13288
SH2B3	0.406066	0.13314
ALG3	0.406061	0.13314
PAN3-AS1	0.405558	0.13367
MRPL38	0.405459	0.13377
ACSL4	0.405427	0.13381
MOGS	0.405412	0.13382
AC048344.4	0.40541	0.13383
KCNG1	0.405358	0.13388
SPICE1	0.405099	0.13415
MIB2	0.405039	0.13422
AF274858.1	0.404881	0.13438
CUX1	0.404835	0.13443
PAAF1	0.404579	0.1347
TUBE1	0.404516	0.13477
CXorf56	0.404446	0.13484
ZNF142	0.404413	0.13488
SNORD15B	0.404166	0.13514
SF3A3	0.404074	0.13524
SRP72	0.403969	0.13535
PDIK1L	0.403783	0.13554
TAF1C	0.403735	0.13559
NSMCE1	0.403598	0.13574
INPP4A	0.403534	0.13581
ADAMTSL5	0.403376	0.13598
BNIP1	0.403173	0.13619
BAGE2	0.402938	0.13644
ZBTB33	0.402923	0.13646
AL032819.2	0.402755	0.13664
RANBP6	0.402629	0.13677
ITGB4	0.402479	0.13693
ENPP7P4	0.402454	0.13696
ACBD6	0.402306	0.13712
APOOL	0.402248	0.13718
NR2F2-AS1	0.402215	0.13721
TMEM101	0.402145	0.13729
WDR36	0.401964	0.13748
MRPS30	0.401734	0.13773
ACSL3	0.401418	0.13807
PRPS1	0.401383	0.1381
NUDT16	0.400927	0.13859
ALDH1B1	0.400705	0.13883
ATXN2	0.400192	0.13939
IFT172	0.399998	0.1396
INPP5J	0.399881	0.13972
POFUT2	0.399732	0.13989
DCPS	0.399595	0.14003
ABHD14A-ACY1	0.399564	0.14007
LMBR1L	0.399009	0.14067
TAB1	0.398742	0.14096
AC018638.4	0.398729	0.14097
AL391244.1	0.398655	0.14106
C21orf59	0.39856	0.14116
PHYKPL	0.398554	0.14117
VEPH1	0.398542	0.14118
CAMK2A	0.398436	0.14129
CX3CL1	0.398365	0.14137
PICK1	0.398123	0.14164
POMGNT1	0.39812	0.14164
IMP4	0.39806	0.1417
SENP5	0.397968	0.14181
MSI2	0.397897	0.14188
RALB	0.397709	0.14209
EEF1E1	0.397708	0.14209
DGCR2	0.397576	0.14223
INTS1	0.397501	0.14232
SCRN2	0.397428	0.1424
SEC11C	0.397413	0.14241
ZNF165	0.397407	0.14242
COPA	0.39733	0.1425
RPS18P12	0.397232	0.14261
AL358216.1	0.397223	0.14262
DNASE2	0.396963	0.14291
ATXN7L3B	0.396893	0.14298
AUNIP	0.396837	0.14304
TBC1D22A	0.396781	0.14311
ASH1L	0.396769	0.14312
RNF220	0.396753	0.14314
CCDC162P	0.396689	0.14321
LRRN4CL	0.39667	0.14323
RIMKLB	0.396625	0.14328
ZNF182	0.396549	0.14336
MRM1	0.396508	0.14341
MRPL48	0.396058	0.1439
ST3GAL4	0.396024	0.14394
TCEAL4	0.395974	0.144
ZNF609	0.39572	0.14428
NME9	0.395599	0.14441
MED9	0.395597	0.14441
NGRN	0.39555	0.14447
PKP4	0.395515	0.1445
MSLN	0.394923	0.14516
PYGO2	0.394896	0.14519
CUL9	0.394726	0.14538
NECAP1	0.394474	0.14566
AC079807.1	0.394437	0.1457
MLF1	0.394318	0.14583
RFX3	0.394215	0.14595
FAM86B3P	0.394194	0.14597
SMARCC2	0.394165	0.146
ZNF700	0.394109	0.14607
GPATCH8	0.394036	0.14615
ATP6AP1L	0.393636	0.14659
TDRKH	0.393184	0.1471
SEMA3F	0.393019	0.14728
CHST11	0.392759	0.14758
NCBP2	0.392483	0.14789
C1QL4	0.39236	0.14803
ZNF275	0.392251	0.14815
TNFAIP6	0.392168	0.14824
SLC25A5	0.3917	0.14877
IQCC	0.391389	0.14912
BTAF1	0.391337	0.14918
PEX19	0.391209	0.14932
LINC02001	0.391184	0.14935
AC104452.1	0.391131	0.14941
TCEA1P2	0.391028	0.14953
MTX2	0.390042	0.15065
AC135371.1	0.390017	0.15068
AC135721.1	0.390007	0.15069
PAPLN	0.389981	0.15072
ACTBL2	0.38976	0.15097
RPP21	0.389522	0.15124
MRPS18B	0.389522	0.15124
CCDC78	0.389267	0.15153
SLC35G1	0.389195	0.15162
TSPEAR-AS2	0.389195	0.15162
TMEM129	0.389131	0.15169
BRAT1	0.389104	0.15172
RASA2	0.388975	0.15187
RNU6-548P	0.388537	0.15237
C11orf80	0.388495	0.15242
PDXP	0.388416	0.15251
ADCY1	0.388389	0.15254
KCNA2	0.388368	0.15256
HPS4	0.388229	0.15272
AL031587.5	0.387965	0.15303
NLRC4	0.387958	0.15303
NNT-AS1	0.38793	0.15307
NOC3L	0.387784	0.15323
COA1	0.387624	0.15342
PLAC4	0.387488	0.15358
MRPS27	0.387339	0.15375
ANO7	0.387232	0.15387
LINC00894	0.3871	0.15402
PIP5K1C	0.386812	0.15436
ADAMTS17	0.386754	0.15442
SLC29A4	0.386749	0.15443
CAPS	0.386557	0.15465
SPATC1L	0.386545	0.15467
TMEM175	0.386474	0.15475
TOR3A	0.386335	0.15491
2009-09-01	0.386019	0.15528
ZNF519	0.385971	0.15533
CNOT11	0.385928	0.15538
NBR1	0.385809	0.15552
KANSL1	0.38569	0.15566
ATXN2L	0.385659	0.1557
SMIM10L1	0.385252	0.15617
FUT1	0.385098	0.15635
PBXIP1	0.384831	0.15666
LINC01060	0.384526	0.15702
PHF1	0.384367	0.1572
LONRF2	0.384365	0.15721
PLEKHA2	0.384329	0.15725
NRBF2	0.384175	0.15743
MIS18A	0.383572	0.15814
GLB1L	0.383461	0.15827
SARS	0.383367	0.15838
CSK	0.383324	0.15843
C1orf115	0.383228	0.15854
MED10	0.383146	0.15864
AC100791.3	0.383039	0.15876
MIA-RAB4B	0.382879	0.15895
AC006213.2	0.382842	0.159
AC005746.1	0.382723	0.15914
SIPA1	0.382667	0.1592
SLC39A4	0.382664	0.15921
RPL10P16	0.38262	0.15926
RRP1B	0.382571	0.15932
ABCF2	0.382424	0.15949
GRIN2C	0.382242	0.15971
AC087521.1	0.382229	0.15972
TBL3	0.382212	0.15974
AC079922.2	0.38199	0.16001
PUM3	0.38195	0.16005
WNK1	0.381935	0.16007
TBC1D25	0.381709	0.16034
C3	0.381629	0.16043
AC132872.1	0.381622	0.16044
TAB3	0.381484	0.16061
WDR4	0.381444	0.16065
PHC3	0.381326	0.16079
C1GALT1	0.381305	0.16082
ATF1	0.38114	0.16101
NOMO3	0.380452	0.16183
AP001972.5	0.379932	0.16246
HAUS6	0.379884	0.16251
CELSR2	0.379749	0.16268
CHKA	0.379645	0.1628
GHITM	0.379469	0.16301
MRM2	0.379451	0.16303
RRP7BP	0.379252	0.16327
NOA1	0.379177	0.16336
MAP2K7	0.379084	0.16347
AL031600.1	0.379015	0.16356
KDM5C	0.378906	0.16369
DENND1C	0.378874	0.16373
ARIH2	0.378872	0.16373
BX322234.1	0.378742	0.16388
MYO1D	0.378419	0.16427
USP21	0.378385	0.16432
PMPCB	0.378384	0.16432
MESP1	0.378343	0.16437
LIG1	0.378311	0.16441
SMIM15	0.378264	0.16446
AL139383.1	0.377916	0.16488
DDTL	0.377909	0.16489
RBM41	0.377901	0.1649
NUP37	0.377868	0.16494
ID3	0.377725	0.16511
COX6A1P2	0.377611	0.16525
UCKL1-AS1	0.377604	0.16526
AC104667.2	0.377521	0.16536
ZXDB	0.377451	0.16545
TMEM255A	0.377363	0.16555
CHCHD6	0.377312	0.16561
ZP4	0.377281	0.16565
MRPS9	0.377152	0.16581
ERMP1	0.377128	0.16584
TMEM266	0.376906	0.16611
GABBR1	0.376682	0.16638
MDM1	0.376606	0.16647
CMAS	0.376176	0.16699
AC068888.1	0.376024	0.16718
FAM241B	0.375815	0.16744
RN7SL81P	0.375791	0.16746
WDR12	0.375789	0.16747
TRMT61B	0.375764	0.1675
RPS10	0.375761	0.1675
NCK2	0.375723	0.16755
AC092115.3	0.375685	0.16759
RREB1	0.375611	0.16768
PLSCR4	0.375561	0.16775
MANBA	0.375443	0.16789
CCDC57	0.375395	0.16795
CREBRF	0.374852	0.16861
MPP2	0.374578	0.16895
HDHD5	0.374566	0.16897
RFXAP	0.374477	0.16908
AC133552.5	0.374391	0.16918
CHURC1	0.373928	0.16975
PREPL	0.373644	0.1701
GPATCH11	0.373622	0.17013
MCTP1	0.373567	0.1702
MRPS25	0.373415	0.17038
SMG8	0.373322	0.1705
CBWD5	0.373212	0.17064
MCAT	0.373173	0.17068
AC090607.2	0.372646	0.17134
[truncated: 15,658 more rows]

## Sheet: Pos_Cor
name.vector	cor.vector	pval.vector
NT5E	1	0
ZNF281	0.925178	0
MIRLET7D	0.916375	0
KCNMB3	0.908005	0
AC007390.2	0.887937	1e-05
USPL1	0.88158	1e-05
GPATCH2	0.87697	2e-05
AP000240.1	0.872217	2e-05
ANKRD36C	0.861098	4e-05
AL390728.6	0.860942	4e-05
PTPN12	0.853217	5e-05
ZNF117	0.851883	6e-05
ANAPC13	0.849995	6e-05
SUZ12P1	0.848864	6e-05
OBSCN-AS1	0.848569	6e-05
ANKRD18A	0.848566	6e-05
LIFR	0.846631	7e-05
RC3H1	0.845999	7e-05
AL353763.2	0.843598	8e-05
CRCP	0.8429	8e-05
GNPAT	0.842556	8e-05
DMTF1	0.840642	9e-05
ZC3H11A	0.838703	9e-05
ZNF655	0.836579	0.0001
DIS3	0.836478	0.0001
SALL1	0.835158	0.00011
Z97989.1	0.834308	0.00011
AC005154.1	0.833445	0.00011
DPY19L2P1	0.832761	0.00012
LCA5L	0.831519	0.00012
DGKI	0.831488	0.00012
AC127024.5	0.831203	0.00012
MCPH1	0.830557	0.00013
AL592435.1	0.830495	0.00013
DLX6-AS1	0.830161	0.00013
SPDYE1	0.829846	0.00013
CCDC122	0.829698	0.00013
PURB	0.829657	0.00013
SBDS	0.829458	0.00013
DGKH	0.828894	0.00013
LINC01138	0.828738	0.00013
AL136164.3	0.826727	0.00014
ITGAV	0.825077	0.00015
PIBF1	0.822971	0.00016
NA	0.822966	0.00016
MDFIC	0.822863	0.00016
CCT6P3	0.822712	0.00017
ZNF107	0.82267	0.00017
ZNF189	0.822195	0.00017
AC109587.1	0.822083	0.00017
NAA35	0.821195	0.00017
KMT2E	0.820979	0.00018
ZNF181	0.820466	0.00018
ZBTB41	0.820392	0.00018
THAP1	0.819879	0.00018
AC025569.1	0.818939	0.00019
DPM1	0.818926	0.00019
SRP9	0.817725	0.0002
POLR2M	0.817504	0.0002
ZNF280C	0.817323	0.0002
ATP1A3	0.817295	0.0002
AC245100.4	0.816932	0.0002
AC006001.4	0.816383	0.0002
PSMA2	0.815619	0.00021
INTS6	0.815543	0.00021
SLC10A7	0.815476	0.00021
MAP3K7	0.814934	0.00021
AQR	0.813961	0.00022
GGPS1	0.813909	0.00022
RECK	0.812896	0.00023
POLR3F	0.81258	0.00023
AC000123.2	0.812557	0.00023
LRRCC1	0.811116	0.00024
FBXO3	0.810903	0.00024
CDK13	0.810898	0.00024
DNAJC2	0.810201	0.00025
HERPUD2	0.809481	0.00026
YES1	0.809202	0.00026
ZNF462	0.808918	0.00026
AP000254.1	0.808127	0.00027
AC015922.4	0.807009	0.00028
SYT17	0.8068	0.00028
SBDSP1	0.804359	0.0003
AC134043.2	0.804062	0.0003
ZNF92	0.804002	0.0003
MECOM	0.803921	0.0003
NFX1	0.803664	0.00031
RPL26P19	0.803161	0.00031
RPS20	0.803089	0.00031
CABYR	0.802481	0.00032
POU3F3	0.80196	0.00032
BMT2	0.80149	0.00033
ZNF273	0.801296	0.00033
RPL21P28	0.80111	0.00033
ZNF12	0.80062	0.00034
AC003681.1	0.799299	0.00035
GDNF-AS1	0.799132	0.00035
TUG1	0.799029	0.00035
TMEM200C	0.798952	0.00035
YAE1D1	0.798654	0.00036
UGGT2	0.798347	0.00036
TGOLN2	0.79808	0.00036
FAM206A	0.797332	0.00037
ZNF680	0.79684	0.00038
PPP4R3A	0.796421	0.00038
AC096642.1	0.796019	0.00039
ANO4	0.796003	0.00039
PITPNB	0.795622	0.00039
CBWD6	0.795374	0.00039
SKAP2	0.794745	0.0004
COG3	0.794717	0.0004
TES	0.79461	0.0004
ZNF558	0.794444	0.0004
SUCO	0.794219	0.00041
KIAA1217	0.794211	0.00041
HOXA1	0.793801	0.00041
POM121B	0.793395	0.00042
CCDC73	0.793324	0.00042
ERCC6L2	0.793137	0.00042
PMS2P10	0.792922	0.00042
AL136164.4	0.791495	0.00044
TPST1	0.791053	0.00044
WDR26	0.790984	0.00045
TRIP11	0.790808	0.00045
ETV1	0.790558	0.00045
AVL9	0.79008	0.00046
ICE2	0.790012	0.00046
INAFM2	0.789941	0.00046
DCAF10	0.789492	0.00046
AMMECR1	0.788805	0.00047
NOL8	0.787809	0.00049
AC018638.7	0.787367	0.00049
SCHIP1	0.786881	0.0005
TRMT10A	0.786702	0.0005
TOPORS	0.78633	0.00051
ARHGEF10	0.785785	0.00052
CD44-AS1	0.785693	0.00052
SP4	0.784293	0.00054
C8orf46	0.784163	0.00054
UNC13C	0.78413	0.00054
ZFP1	0.784047	0.00054
MICU2	0.783607	0.00055
FAM172A	0.783273	0.00055
DESI2	0.782885	0.00056
PUM1	0.782111	0.00057
HAT1	0.781956	0.00057
RPS6KA3	0.781435	0.00058
HS3ST5	0.781406	0.00058
RGS4	0.781173	0.00058
EOGT	0.781149	0.00059
TMSB15A	0.780899	0.00059
TBPL1	0.78064	0.00059
KIZ-AS1	0.779814	0.00061
FNDC3A	0.779246	0.00062
PFDN4	0.779181	0.00062
ERP44	0.778738	0.00062
COMMD6	0.778255	0.00063
ING3	0.777997	0.00064
C8orf59	0.777989	0.00064
RPL26	0.777685	0.00064
S100A11	0.777432	0.00065
AC009237.15	0.777044	0.00065
TRMT6	0.777022	0.00065
ZNF292	0.776896	0.00066
RSBN1L	0.776809	0.00066
PRICKLE2	0.776742	0.00066
RPL13AP25	0.776142	0.00067
ABCA1	0.775924	0.00067
SND1-IT1	0.775824	0.00067
SEC61G	0.775536	0.00068
AMPH	0.775307	0.00068
LINC00310	0.77516	0.00069
AL356234.3	0.775155	0.00069
RNF219	0.774526	0.0007
C5orf63	0.774348	0.0007
PON2	0.774228	0.0007
PREX2	0.773828	0.00071
LRRC39	0.773413	0.00072
ZSCAN32	0.773125	0.00072
AL136531.1	0.773083	0.00073
PRKAA1	0.772429	0.00074
FMN2	0.772227	0.00074
AL035071.1	0.772165	0.00074
LYN	0.772011	0.00075
ZCCHC7	0.771716	0.00075
LINC02104	0.771699	0.00075
AC022893.1	0.771491	0.00076
MINDY2	0.770925	0.00077
NSA2	0.770802	0.00077
AC245060.6	0.770429	0.00078
CA13	0.770117	0.00078
RNU1-106P	0.770094	0.00078
SLC26A4	0.769733	0.00079
THUMPD3-AS1	0.769714	0.00079
AC009962.1	0.768752	0.00081
LPAR4	0.768632	0.00081
TCF7L2	0.768543	0.00081
ASAP1	0.76841	0.00082
AC073332.1	0.768319	0.00082
PEG10	0.768306	0.00082
GPALPP1	0.768242	0.00082
AC068234.2	0.767562	0.00084
LSM5	0.767501	0.00084
PCDHB6	0.767261	0.00084
GRIA4	0.767195	0.00084
TCAF1	0.766558	0.00086
AC007066.2	0.766372	0.00086
SRRM1	0.766162	0.00087
KITLG	0.765659	0.00088
ESF1	0.76564	0.00088
THOC7	0.765579	0.00088
CRB1	0.765461	0.00088
KLHL7-AS1	0.765071	0.00089
SCYL3	0.764623	0.0009
LINC01158	0.76451	0.0009
TATDN1	0.764506	0.0009
NFAT5	0.764373	0.00091
AC010834.3	0.764117	0.00091
RYBP	0.764095	0.00091
ZMYM5	0.763972	0.00091
TVP23B	0.763779	0.00092
RASAL2	0.763748	0.00092
NR5A2	0.763203	0.00093
PPM1N	0.763024	0.00094
FAM105A	0.763019	0.00094
GATAD1	0.762877	0.00094
ZBTB20	0.762859	0.00094
ZFC3H1	0.762858	0.00094
AL589743.1	0.762741	0.00094
HAS2-AS1	0.762553	0.00095
ZNF138	0.762541	0.00095
WT1	0.762366	0.00095
HTR2B	0.762343	0.00095
AL133330.1	0.76204	0.00096
IGSF6	0.761922	0.00096
CHD9	0.761816	0.00096
AC120053.1	0.761647	0.00097
OSBPL3	0.761525	0.00097
C1QTNF3	0.76121	0.00098
AL390728.4	0.761077	0.00098
ABCA13	0.761048	0.00098
USP3-AS1	0.76087	0.00099
RPL39	0.76054	0.001
PTPRG	0.760453	0.001
TROVE2	0.760386	0.001
RPL24P8	0.760286	0.001
SPESP1	0.759987	0.00101
EXOSC3	0.759966	0.00101
PVT1	0.759746	0.00101
SPARCL1	0.759481	0.00102
ZNF596	0.759242	0.00103
AC000123.3	0.7592	0.00103
PRPF40A	0.758876	0.00104
AC011290.2	0.758682	0.00104
SATB2	0.758656	0.00104
KLHDC10	0.758479	0.00105
STXBP5L	0.758438	0.00105
RSPH3	0.758267	0.00105
MAGI2-AS3	0.758175	0.00105
AC009812.4	0.758145	0.00106
SEMA3E	0.758061	0.00106
RBM26	0.757907	0.00106
TRA2A	0.757701	0.00107
PGAP1	0.757608	0.00107
MZT1	0.75754	0.00107
KBTBD2	0.757404	0.00107
AL122125.1	0.757342	0.00108
CNTN6	0.757309	0.00108
C8orf44	0.757229	0.00108
C15orf41	0.756656	0.00109
NKX2-2	0.756134	0.00111
CCT6P1	0.756133	0.00111
AL049838.1	0.75611	0.00111
ERP27	0.755859	0.00112
RAB9B	0.755778	0.00112
ARL6IP5	0.755405	0.00113
MTRF1	0.755348	0.00113
LIN7C	0.755315	0.00113
AL133243.2	0.755251	0.00113
AL353588.1	0.754771	0.00114
CCDC126	0.754731	0.00115
LINC00467	0.754452	0.00115
NA	0.754298	0.00116
ASPH	0.754014	0.00117
ZNF148	0.753962	0.00117
SPDYE6	0.753945	0.00117
TRIM67	0.753572	0.00118
AC083843.4	0.753566	0.00118
UBE3A	0.753386	0.00118
HAPLN1	0.753334	0.00118
AC245060.4	0.753243	0.00119
AP000873.2	0.752448	0.00121
PMP2	0.752425	0.00121
TMEM87B	0.75231	0.00121
ARID4A	0.752263	0.00121
TMEM67	0.752028	0.00122
AP000648.3	0.751388	0.00124
SREK1IP1	0.751157	0.00125
THUMPD1	0.751145	0.00125
PAN3	0.751108	0.00125
LINC00265	0.751083	0.00125
MS4A7	0.750978	0.00125
ZNF845	0.750667	0.00126
LINC01579	0.750401	0.00127
NECTIN3	0.749537	0.00129
SCN4B	0.748657	0.00132
RBM27	0.748422	0.00133
AARD	0.748288	0.00133
BCAP29	0.748221	0.00134
PPEF1	0.747882	0.00135
CPB2	0.747775	0.00135
AC018904.1	0.74773	0.00135
RBMS3	0.74701	0.00137
AC002553.2	0.746491	0.00139
PSMA1	0.746463	0.00139
PPP6C	0.746335	0.00139
CALD1	0.746132	0.0014
FBXO4	0.745842	0.00141
TTC3P1	0.74576	0.00141
RALA	0.74518	0.00143
INTS8	0.744899	0.00144
CAPZA2	0.744766	0.00145
CCDC7	0.744506	0.00145
NA	0.744477	0.00145
PNRC2	0.744426	0.00146
ARID4B	0.744418	0.00146
MLC1	0.744155	0.00147
EFCAB10	0.74385	0.00148
TBL1XR1	0.743684	0.00148
UFM1	0.743591	0.00148
WFDC1	0.743255	0.0015
ARF4	0.743225	0.0015
CPED1	0.74305	0.0015
TPT1P9	0.742824	0.00151
ATG5	0.742573	0.00152
SMU1	0.742338	0.00153
NEK7	0.742307	0.00153
RAC1	0.742287	0.00153
SLC30A10	0.74206	0.00154
FBXO28	0.741982	0.00154
NRCAM	0.741975	0.00154
SOX2-OT	0.741757	0.00155
NIPBL	0.741552	0.00155
GLCCI1	0.74127	0.00156
TAX1BP1	0.741197	0.00157
LINC01828	0.740753	0.00158
PRKCI	0.740682	0.00159
PLAC1	0.740619	0.00159
UBR5-AS1	0.740482	0.00159
KALRN	0.740396	0.0016
NA	0.740224	0.0016
USP16	0.74007	0.00161
MUC7	0.739888	0.00161
PHF14	0.739477	0.00163
2007-09-01	0.739437	0.00163
SRI	0.739293	0.00164
HS6ST2	0.739147	0.00164
PPP1R12B	0.738926	0.00165
AC112220.2	0.738916	0.00165
COP1	0.738897	0.00165
ANKIB1	0.738693	0.00166
ACPP	0.738595	0.00166
PRRC2C	0.738438	0.00167
MIR99AHG	0.738428	0.00167
CUL5	0.73841	0.00167
HCN1	0.738262	0.00167
B3GALT1	0.738152	0.00168
SH3YL1	0.738058	0.00168
CELF1	0.737927	0.00169
MBD5	0.737383	0.00171
GHET1	0.737302	0.00171
CNTRL	0.737291	0.00171
AC073335.2	0.736874	0.00173
USP3	0.736848	0.00173
KPNA3	0.736704	0.00173
CBLL1	0.736299	0.00175
AL359752.1	0.736243	0.00175
SNX13	0.735944	0.00176
IMMP1L	0.735878	0.00176
RPGR	0.735843	0.00176
RPL7AP50	0.735833	0.00177
ZNF280D	0.735731	0.00177
ITCH	0.735538	0.00178
GRID2	0.735532	0.00178
C7orf25	0.735328	0.00178
EIF4G3	0.735258	0.00179
RUNX2	0.735019	0.0018
ZC3H14	0.734954	0.0018
RPL32	0.734934	0.0018
AL392172.1	0.734823	0.0018
ELK4	0.733894	0.00184
FAM133B	0.733878	0.00184
ANKMY2	0.733806	0.00185
SGO1-AS1	0.733587	0.00185
DLEU2	0.733536	0.00186
L3MBTL4	0.733247	0.00187
ZNF337-AS1	0.732902	0.00188
TMF1	0.73289	0.00188
AC108058.1	0.73283	0.00188
BX664727.3	0.732821	0.00189
UBE2V2	0.73276	0.00189
AGPAT5	0.732644	0.00189
LRRFIP1P1	0.732575	0.0019
RAPGEF4	0.732563	0.0019
HIST2H2BE	0.732556	0.0019
LEKR1	0.73221	0.00191
IMPAD1	0.732102	0.00191
NDUFA5	0.732024	0.00192
AC006058.4	0.731875	0.00192
ARFGEF1	0.731791	0.00193
NAALAD2	0.731757	0.00193
AC006058.1	0.731665	0.00193
AC069209.1	0.731498	0.00194
GRIN3A	0.731243	0.00195
LINC02141	0.731191	0.00195
STAM2	0.731012	0.00196
RNASE1	0.730365	0.00199
MSC-AS1	0.73019	0.002
PPP2R5A	0.729787	0.00201
RALGAPB	0.729746	0.00201
DBF4	0.729736	0.00201
AP001469.3	0.729697	0.00202
CSPP1	0.729616	0.00202
GSN-AS1	0.729123	0.00204
RRM2B	0.728958	0.00205
AC006480.2	0.72867	0.00206
SBSPON	0.728669	0.00206
MIR17HG	0.728631	0.00206
NAA16	0.728593	0.00206
OXR1	0.727939	0.00209
ZDHHC13	0.727924	0.00209
RPL30	0.727863	0.0021
DENND1B	0.72778	0.0021
NA	0.727506	0.00211
RUNDC3A-AS1	0.727468	0.00211
RSF1	0.727434	0.00212
IFT88	0.727377	0.00212
CEP350	0.727231	0.00212
LNPK	0.726755	0.00215
ANKRD7	0.726708	0.00215
RPS23P8	0.726706	0.00215
AC100814.1	0.726507	0.00216
CRYZL2P	0.726235	0.00217
MPP6	0.725966	0.00218
RIDA	0.725539	0.0022
ZNF195	0.725387	0.00221
CASC4	0.725157	0.00222
ODR4	0.724846	0.00223
USP42	0.724527	0.00225
ZC3H11B	0.724309	0.00226
LINC01102	0.724298	0.00226
TPP2	0.724241	0.00226
GLI3	0.724166	0.00227
ATP5F1E	0.723476	0.0023
TPRKB	0.723421	0.0023
MTRNR2L1	0.723395	0.0023
KCNH8	0.723197	0.00231
AC004130.1	0.723072	0.00232
GNAI1	0.723054	0.00232
CKMT1A	0.723033	0.00232
GAPVD1	0.722772	0.00233
ZIC2	0.72239	0.00235
AC104118.1	0.72228	0.00236
CNTFR	0.722237	0.00236
KBTBD3	0.721931	0.00237
AC063965.1	0.721905	0.00238
TTC14	0.721719	0.00238
CRLS1	0.721664	0.00239
AC008957.3	0.721356	0.0024
AC004877.2	0.720861	0.00243
SLC39A10	0.7208	0.00243
RARS2	0.720704	0.00244
ANKRD49	0.720691	0.00244
BAALC	0.720509	0.00244
AC016831.5	0.720006	0.00247
RNF20	0.719944	0.00247
RPS27L	0.719774	0.00248
AC242426.2	0.719548	0.00249
PPP4R3B	0.719502	0.0025
KLHL20	0.719501	0.0025
RPL21	0.719211	0.00251
AC009902.3	0.719137	0.00251
FAM200A	0.719116	0.00252
AC004453.1	0.719096	0.00252
SENP7	0.718931	0.00253
EIF3M	0.718862	0.00253
KIZ	0.718772	0.00253
CR381670.1	0.718768	0.00253
PUM2	0.718574	0.00254
NDUFA4	0.718529	0.00255
DNAH14	0.71828	0.00256
BCLAF3	0.718249	0.00256
ZNF678	0.718126	0.00257
SORL1	0.718111	0.00257
AC113418.1	0.717877	0.00258
KDELR3	0.717695	0.00259
ACBD3	0.717108	0.00262
LINC01004	0.717082	0.00262
ATR	0.717064	0.00262
AP000526.1	0.716767	0.00264
UQCRB	0.716429	0.00266
BRWD3	0.716217	0.00267
PI15	0.716175	0.00267
NA	0.716012	0.00268
AC007038.2	0.715835	0.00269
AC008555.8	0.715782	0.00269
AC018682.1	0.715601	0.0027
MALAT1	0.715594	0.0027
KAT6A	0.715586	0.0027
ZNF451	0.715508	0.00271
C16orf72	0.715339	0.00272
MGP	0.715172	0.00273
ELP4	0.715017	0.00273
SF3B6	0.714837	0.00274
SGK494	0.714508	0.00276
DPY19L1P1	0.714491	0.00276
AC022306.2	0.71442	0.00277
CEP162	0.71421	0.00278
PLCL2	0.714203	0.00278
PPM1E	0.714177	0.00278
DTX2P1-UPK3BP1-PMS2P11	0.713967	0.00279
FNTA	0.713816	0.0028
EBF1	0.713233	0.00283
RPS7P11	0.712846	0.00286
HIST1H4I	0.71252	0.00287
PARP8	0.712326	0.00289
ARHGAP20	0.712097	0.0029
UCHL3	0.712082	0.0029
NANP	0.712072	0.0029
AC126323.6	0.712018	0.0029
AC027373.1	0.711945	0.00291
AC011978.2	0.711925	0.00291
ATF2	0.711889	0.00291
C14orf37	0.711764	0.00292
FBXL13	0.711733	0.00292
MAGI2	0.711636	0.00293
AC005034.3	0.711614	0.00293
POC1B	0.711151	0.00295
RPL7	0.711043	0.00296
SCG3	0.71104	0.00296
LGI2	0.710321	0.003
TXN	0.710178	0.00301
HIP1	0.710165	0.00301
JPX	0.709975	0.00302
CTAGE5	0.709811	0.00303
CAB39	0.709757	0.00304
ANKRD45	0.709556	0.00305
CNIH4	0.709273	0.00306
AL596202.1	0.709164	0.00307
OR51B5	0.709144	0.00307
ETAA1	0.709113	0.00307
HOXA13	0.709112	0.00307
AL354920.1	0.709024	0.00308
AC083798.2	0.708852	0.00309
TWISTNB	0.708773	0.0031
PABPC1	0.708396	0.00312
RIF1	0.708147	0.00313
UTP23	0.707956	0.00315
BBX	0.707769	0.00316
CEP78	0.707761	0.00316
TNFAIP8	0.707599	0.00317
GHR	0.707106	0.0032
HDAC9	0.707106	0.0032
STYXL1	0.706724	0.00322
RPL7P9	0.706673	0.00322
ZNF277	0.706586	0.00323
NCBP1	0.706549	0.00323
ZFP91	0.706493	0.00324
TTN	0.706357	0.00324
YWHAE	0.706244	0.00325
CNOT4	0.705953	0.00327
CEP41	0.705808	0.00328
ZNF765	0.705736	0.00328
ARHGAP5	0.7057	0.00329
PRPS1P2	0.705624	0.00329
NOX5	0.705377	0.00331
UBN2	0.705049	0.00333
GTF2H5	0.704983	0.00333
EIF3FP3	0.704804	0.00334
CAMSAP2	0.704591	0.00336
NEK5	0.704357	0.00337
BMS1P22	0.704199	0.00338
AZIN1	0.704171	0.00339
SNRPE	0.704092	0.00339
MICU3	0.703782	0.00341
EIF3E	0.703613	0.00342
FP565260.7	0.703559	0.00343
SGCE	0.703559	0.00343
CEP63	0.70342	0.00343
AC136475.10	0.703372	0.00344
MYCBP2	0.703031	0.00346
PHIP	0.702905	0.00347
PHTF2	0.702896	0.00347
MKLN1	0.702854	0.00347
CUBN	0.702764	0.00348
CCDC90B	0.702757	0.00348
LINC01578	0.702669	0.00348
ABCA11P	0.702326	0.00351
RPS13	0.702259	0.00351
LINC01297	0.702187	0.00352
WASL	0.702063	0.00352
MTPN	0.701849	0.00354
ANKRD20A4	0.701797	0.00354
SPRED1	0.701784	0.00354
ZNF215	0.701537	0.00356
AP002907.1	0.701207	0.00358
DUXAP9	0.700968	0.0036
CERKL	0.700897	0.0036
AC116618.1	0.700881	0.00361
FAM72C	0.700876	0.00361
SEC22A	0.700588	0.00363
RORB	0.700238	0.00365
NA	0.700233	0.00365
SNRNP27	0.700147	0.00366
KDELR2	0.699611	0.00369
TFG	0.699202	0.00372
TOP2B	0.699083	0.00373
CCNT2	0.699063	0.00373
AFTPH	0.698913	0.00374
PPP4R2	0.698831	0.00375
LINC01355	0.698739	0.00375
CCDC39	0.698713	0.00376
NIPAL2	0.698642	0.00376
EIF3H	0.698597	0.00376
NBPF20	0.698479	0.00377
CEP85L	0.698469	0.00377
FGF13	0.698344	0.00378
ZNF654	0.698333	0.00378
ZFR	0.69827	0.00379
PAPOLA	0.697989	0.00381
AC093157.1	0.697919	0.00381
ZDHHC20	0.697798	0.00382
ZNF708	0.697681	0.00383
RNF175	0.697536	0.00384
FKBP14	0.697406	0.00385
TSPAN7	0.697327	0.00386
ZFAND1	0.697254	0.00386
RNF38	0.696811	0.00389
FAM92A	0.696773	0.0039
AP005229.2	0.696687	0.0039
TBCA	0.696592	0.00391
DTWD1	0.696436	0.00392
CLDND1	0.696394	0.00392
ZKSCAN5	0.696394	0.00392
UBA3	0.696365	0.00393
AC069282.1	0.696206	0.00394
CDK6	0.696195	0.00394
KRT27	0.696188	0.00394
RBM18	0.695839	0.00396
AC016831.1	0.695804	0.00397
INIP	0.695789	0.00397
EYA1	0.69573	0.00397
CHMP2B	0.695525	0.00399
LATS1	0.695395	0.004
RPL24	0.695395	0.004
TPT1	0.695347	0.004
AC005261.3	0.69522	0.00401
AP001157.1	0.695204	0.00401
FABP7	0.694991	0.00403
NRXN3	0.694988	0.00403
RPL7P1	0.694625	0.00406
COPS2	0.694589	0.00406
POMP	0.694482	0.00407
MTERF1	0.694378	0.00407
BORA	0.694244	0.00408
RSL24D1	0.694174	0.00409
CHMP5	0.694128	0.00409
ORC3	0.694017	0.0041
ANKRD26	0.693997	0.0041
PLCL1	0.693951	0.00411
KRIT1	0.693923	0.00411
CADPS	0.693772	0.00412
HSF2	0.693677	0.00413
TMEM248	0.69335	0.00415
SLC25A40	0.693235	0.00416
SLX4IP	0.692994	0.00418
ARL13B	0.692919	0.00419
ZBTB10	0.692907	0.00419
PRDX6	0.692883	0.00419
RAB2A	0.692824	0.00419
CCZ1	0.692702	0.0042
ATXN7L1	0.692266	0.00424
GABARAPL2	0.692244	0.00424
PLEKHG2	0.692071	0.00425
PCLO	0.691983	0.00426
ANKRD36B	0.691388	0.00431
C8orf48	0.691219	0.00432
AC084824.4	0.690587	0.00437
ERGIC2	0.690492	0.00438
DHX29	0.690475	0.00438
MPLKIP	0.69041	0.00438
ASAP1-IT2	0.690199	0.0044
THEM4	0.689836	0.00443
BCLAF1	0.689829	0.00443
CKMT1B	0.689827	0.00443
COG6	0.689204	0.00448
ZNF441	0.689097	0.00449
ZC3H6	0.689075	0.00449
VPS41	0.688897	0.00451
HERC2P9	0.688355	0.00455
AKIRIN2	0.688247	0.00456
ZEB1-AS1	0.688201	0.00456
ZBTB8OS	0.688172	0.00457
SEPT7-AS1	0.688141	0.00457
COPB1	0.687989	0.00458
SPPL2A	0.687896	0.00459
LINC00622	0.687667	0.00461
AC012368.1	0.687622	0.00461
SLC5A4	0.687604	0.00461
AC087477.2	0.687582	0.00461
TMEM260	0.687494	0.00462
EXOC8	0.687355	0.00463
NIPSNAP3B	0.687187	0.00465
DYNLT3	0.68715	0.00465
TAOK1	0.68709	0.00466
RPL35A	0.687004	0.00466
TBC1D8B	0.686986	0.00466
SCFD1	0.686905	0.00467
GTF3A	0.686761	0.00468
FBXW2	0.686674	0.00469
PHF20L1	0.68665	0.00469
CEP170	0.686458	0.00471
RF01233	0.686124	0.00474
RBM48	0.685797	0.00477
RPL39P3	0.685776	0.00477
ZBED5	0.68567	0.00478
CTGF	0.685594	0.00478
AL139002.1	0.684831	0.00485
AC093110.1	0.684481	0.00488
SLC37A3	0.684311	0.00489
DARS	0.684095	0.00491
PPP1R12A	0.683978	0.00492
CYTOR	0.683705	0.00495
SNORA33	0.683688	0.00495
TMED6	0.683631	0.00495
RPRD1B	0.683519	0.00496
CGGBP1	0.683418	0.00497
MDM4	0.683413	0.00497
AC112484.3	0.683005	0.00501
DUSP6	0.68299	0.00501
UBE2W	0.682672	0.00504
MATR3	0.682624	0.00504
MEIS2	0.682477	0.00506
FAM98B	0.682134	0.00509
AC090877.1	0.682072	0.00509
SECISBP2	0.681829	0.00511
MOCS2	0.681555	0.00514
FLRT3	0.681064	0.00518
SUZ12	0.681015	0.00519
DHX36	0.681005	0.00519
METTL7B	0.680992	0.00519
MRPL13	0.680824	0.00521
ASB3	0.680638	0.00522
GTF2IP4	0.680417	0.00524
NUDT11	0.680407	0.00524
TOR1AIP2	0.680396	0.00525
GREB1L	0.68039	0.00525
EIF5	0.680127	0.00527
RBFOX2	0.679664	0.00531
CFTR	0.679647	0.00532
CTR9	0.679633	0.00532
AC211433.1	0.679439	0.00533
FLRT2	0.679404	0.00534
ZBED5-AS1	0.679378	0.00534
RPL37	0.679277	0.00535
OVAAL	0.678966	0.00538
UBXN4	0.678577	0.00542
SRSF10	0.678514	0.00542
PDS5B	0.678371	0.00544
GCFC2	0.678367	0.00544
UNC79	0.678354	0.00544
TAOK3	0.678327	0.00544
RNPC3	0.678306	0.00544
STXBP6	0.678141	0.00546
CTTNBP2	0.67798	0.00547
GTF2IP1	0.677954	0.00548
RAP2C	0.677919	0.00548
AL158152.1	0.677843	0.00549
MRPL47	0.677793	0.00549
STMP1	0.677664	0.0055
QSER1	0.677619	0.00551
MED4	0.677133	0.00555
RBMS1	0.676735	0.00559
HMGXB4	0.676415	0.00562
AL035448.1	0.676301	0.00564
PRR14L	0.676234	0.00564
LYRM1	0.676037	0.00566
USP25	0.676031	0.00566
STK4	0.676024	0.00566
COX20P1	0.675889	0.00568
PLEKHA3	0.67572	0.00569
USF3	0.675668	0.0057
ATRX	0.675661	0.0057
EIF3J	0.67556	0.00571
EIF2S2	0.675344	0.00573
CCDC14	0.675339	0.00573
GABPA	0.675233	0.00574
ADAM10	0.675155	0.00575
COX7B	0.675006	0.00576
CCDC102B	0.674976	0.00577
SLITRK4	0.674892	0.00577
TM4SF18	0.674845	0.00578
LRCH1	0.67482	0.00578
AC096992.2	0.674785	0.00578
ATAD5	0.673977	0.00587
ORC5	0.673948	0.00587
GOLGA8A	0.67393	0.00587
RPS7P1	0.673855	0.00588
ESD	0.673715	0.00589
PDE3B	0.673576	0.00591
PCDHA10	0.673369	0.00593
PNISR	0.673124	0.00595
RNF111	0.672832	0.00598
VKORC1L1	0.672569	0.00601
AC138409.2	0.672455	0.00602
ZFPM2-AS1	0.672211	0.00605
SUMO1	0.672106	0.00606
LRP12	0.671563	0.00611
Z82243.1	0.671548	0.00612
NA	0.671523	0.00612
C12orf4	0.671008	0.00617
MRPS33	0.670935	0.00618
SOX6	0.670803	0.00619
MRPS36	0.670757	0.0062
H3F3AP4	0.670504	0.00622
MCM3AP-AS1	0.670118	0.00627
CASD1	0.669955	0.00628
AC004988.1	0.669483	0.00633
SNRPGP15	0.669388	0.00634
ZNF510	0.669054	0.00638
AGTPBP1	0.66891	0.0064
CALU	0.668735	0.00641
AP002847.1	0.668395	0.00645
RAB22A	0.667895	0.00651
AC011632.1	0.667728	0.00652
ZFX	0.667621	0.00654
ICA1L	0.667614	0.00654
NA	0.667533	0.00655
NBN	0.66745	0.00655
AC008267.2	0.667329	0.00657
AC005261.1	0.667328	0.00657
RRP15	0.666934	0.00661
COX6C	0.666852	0.00662
NPIPB3	0.666664	0.00664
GOLGA5	0.666494	0.00666
AC011379.2	0.666278	0.00668
LINC00308	0.66626	0.00669
PUS7	0.666245	0.00669
AC005046.1	0.666128	0.0067
TRIM51GP	0.666107	0.0067
SNX14	0.666058	0.00671
MMP25-AS1	0.665643	0.00676
PGGT1B	0.66561	0.00676
ZC3H7A	0.665537	0.00677
NIPSNAP2	0.665394	0.00678
HIPK3	0.665264	0.0068
RPS29	0.665199	0.00681
MARCH7	0.665118	0.00682
STK17A	0.665057	0.00682
VCAN	0.664968	0.00683
RABL3	0.6649	0.00684
LUC7L2	0.664853	0.00685
ZNF430	0.664606	0.00687
VPS50	0.664305	0.00691
RNF32	0.664216	0.00692
SYPL1	0.664152	0.00693
OSBPL6	0.66409	0.00693
NA	0.663975	0.00695
MMADHC	0.66395	0.00695
ABCC4	0.663892	0.00696
BHLHB9	0.663876	0.00696
AC006504.8	0.663551	0.007
ZNF567	0.663363	0.00702
ZNF302	0.662977	0.00706
LSM3	0.662873	0.00707
C7orf31	0.662242	0.00715
TMEM60	0.662078	0.00717
ATP5MPL	0.661813	0.0072
XPA	0.66176	0.00721
GLE1	0.661658	0.00722
AR	0.661621	0.00722
VIM-AS1	0.661604	0.00722
ZNF782	0.661597	0.00722
PAPSS2	0.661364	0.00725
CCDC58	0.661283	0.00726
ZBTB2	0.661169	0.00728
MT-ND6	0.66095	0.0073
ZNF354A	0.660275	0.00738
AC005912.1	0.66026	0.00739
AC083799.1	0.660212	0.00739
AC090673.1	0.659972	0.00742
TRMT10B	0.659868	0.00743
GAS5	0.659584	0.00747
VPS13A	0.659478	0.00748
UBE2R2	0.659411	0.00749
AC005840.2	0.65879	0.00756
MIR222HG	0.658786	0.00757
AC011294.1	0.658754	0.00757
RPL22P1	0.65874	0.00757
COPS5	0.658655	0.00758
AC091563.1	0.65851	0.0076
IMPA1	0.657808	0.00769
TOMM5	0.657753	0.00769
UGP2	0.657368	0.00774
MTDH	0.657201	0.00776
SUCLA2	0.657126	0.00777
MRPL50	0.657107	0.00777
TAF12	0.656985	0.00779
GORAB	0.65687	0.0078
TRAPPC2	0.656784	0.00782
EIF3EP1	0.656578	0.00784
MTATP6P1	0.656292	0.00788
MPPED2	0.656259	0.00788
MACROD2	0.656161	0.00789
AC105760.2	0.656029	0.00791
ZBTB11	0.656002	0.00791
PALLD	0.655967	0.00792
LINC00326	0.655811	0.00794
C11orf65	0.655629	0.00796
SEC24D	0.655557	0.00797
KLHL7	0.655537	0.00797
UNC80	0.65534	0.008
HIST1H4E	0.655241	0.00801
CDC73	0.655198	0.00802
AC090971.3	0.65512	0.00803
NUFIP1	0.654881	0.00806
ZNF143	0.65486	0.00806
HSDL2	0.654696	0.00808
CLDN12	0.654673	0.00809
ZBTB26	0.654495	0.00811
IGF2BP2-AS1	0.654033	0.00817
BET1	0.653956	0.00818
SCAMP1	0.6539	0.00819
AC091057.3	0.653888	0.00819
AP000560.1	0.653857	0.00819
YAF2	0.653766	0.0082
STAG3L4	0.653694	0.00821
IGIP	0.653576	0.00823
HOOK3	0.653569	0.00823
CWC22	0.653438	0.00825
CHRAC1	0.653372	0.00826
ARMC1	0.653226	0.00828
ZNF175	0.653167	0.00828
AC092953.2	0.653138	0.00829
TTF1	0.653068	0.0083
GRB10	0.652958	0.00831
AC010894.2	0.652927	0.00832
TNFSF4	0.652789	0.00833
PAX9	0.652733	0.00834
AC107308.1	0.652588	0.00836
ZNF780B	0.652518	0.00837
RB1CC1	0.652514	0.00837
ZNF638	0.652437	0.00838
SLC20A2	0.652416	0.00838
PTPN2	0.652347	0.00839
SH3BGRL3	0.652312	0.0084
ZNF207	0.652244	0.00841
AP000766.1	0.652223	0.00841
RBAK	0.652207	0.00841
PCDHGB1	0.652049	0.00843
Z83843.1	0.652004	0.00844
AC026271.1	0.651968	0.00844
BTBD1	0.651869	0.00846
EGFEM1P	0.651844	0.00846
FCF1P2	0.651779	0.00847
FRG1CP	0.651572	0.0085
VAMP4	0.651387	0.00852
CRISPLD1	0.651348	0.00853
C13orf46	0.650829	0.0086
NPTN	0.65077	0.00861
RNF19A	0.650197	0.00868
RNGTT	0.64983	0.00874
ENPP1	0.649794	0.00874
CBWD4P	0.649782	0.00874
ST20	0.649723	0.00875
SRGAP1	0.649607	0.00877
ELOC	0.649533	0.00878
ELFN1	0.649503	0.00878
VIRMA	0.649464	0.00879
ZMAT3	0.64946	0.00879
WDR63	0.649097	0.00884
SMIM19	0.64895	0.00886
ZNF106	0.648893	0.00887
TMEM230	0.648635	0.0089
E2F5	0.648563	0.00891
RAB14	0.648556	0.00891
RPL34	0.648432	0.00893
GNAQ	0.648315	0.00895
ZNF559	0.648275	0.00895
NBPF19	0.648253	0.00895
MOB1A	0.648118	0.00897
BIVM	0.648007	0.00899
ZNF223	0.647692	0.00903
C3orf14	0.647481	0.00906
PRRG1	0.647088	0.00912
EBLN3P	0.646957	0.00914
RPL23AP32	0.646567	0.00919
GJA1	0.646525	0.0092
MT-CO2	0.646503	0.0092
RAD51-AS1	0.64635	0.00923
BZW2	0.646029	0.00927
JRKL	0.645968	0.00928
IGF2BP3	0.645593	0.00934
AC093673.1	0.645588	0.00934
DUS4L	0.645488	0.00935
ATP5PO	0.645432	0.00936
THOC1	0.645304	0.00938
POLR2K	0.645181	0.0094
TARBP1	0.645038	0.00942
AL117335.1	0.644851	0.00944
RPS27	0.644848	0.00944
C1orf21	0.644715	0.00946
CEBPZOS	0.644677	0.00947
ABHD13	0.644412	0.00951
SBF2	0.64422	0.00954
AC090772.4	0.644141	0.00955
RBM43	0.644117	0.00955
NAA20	0.644028	0.00957
CAMK2N1	0.643799	0.0096
OTUD6B-AS1	0.643777	0.0096
CHML	0.643748	0.00961
PBX3	0.64363	0.00962
FAM86JP	0.64335	0.00967
FRG1	0.643291	0.00967
RPL12P4	0.643226	0.00968
FAM122B	0.642894	0.00973
GABPB1-AS1	0.642734	0.00976
RPA3	0.642609	0.00978
SUPT20H	0.642561	0.00978
ACVR2A	0.642524	0.00979
LCMT1-AS1	0.642304	0.00982
NUP54	0.642248	0.00983
RPF1	0.642206	0.00984
RF00019	0.642187	0.00984
UBE2D4	0.642152	0.00985
APOC2	0.642123	0.00985
TGFBR1	0.641897	0.00989
RPL21P16	0.641645	0.00992
MT-CYB	0.641435	0.00996
XRCC4	0.64143	0.00996
VTA1	0.641387	0.00996
PLCB4	0.641081	0.01001
EFR3A	0.640998	0.01002
RSRC1	0.640954	0.01003
KATNBL1	0.640951	0.01003
NCEH1	0.64062	0.01008
PSMA3	0.640555	0.01009
NUPL2	0.640439	0.01011
MED7	0.640324	0.01013
CD302	0.640241	0.01014
TMEM68	0.640209	0.01014
AC007485.2	0.640107	0.01016
CUL1	0.640014	0.01017
UQCR10	0.639777	0.01021
AC106881.1	0.639494	0.01026
EIF2A	0.639313	0.01028
IGDCC4	0.639268	0.01029
KIN	0.639139	0.01031
MFSD4B	0.638933	0.01034
TRPS1	0.638803	0.01036
MBNL1	0.638782	0.01037
AC000123.1	0.638698	0.01038
RAB3GAP2	0.638691	0.01038
EEF1G	0.638613	0.01039
UBE2E2	0.638569	0.0104
FAM96A	0.638472	0.01042
ARHGEF6	0.63844	0.01042
PMS2P1	0.63818	0.01046
MRPS6	0.638164	0.01047
SERTAD2	0.637543	0.01056
CHMP3	0.637539	0.01057
N4BP2L2	0.637402	0.01059
POT1	0.637311	0.0106
AC007731.2	0.637258	0.01061
APIP	0.637258	0.01061
CBX3	0.637088	0.01064
AL133520.1	0.636923	0.01066
CCNC	0.63685	0.01068
FAM198B-AS1	0.636642	0.01071
NUP50-AS1	0.636631	0.01071
ANKRD36	0.636524	0.01073
TPM3	0.636448	0.01074
NUCB2	0.636289	0.01077
FOPNL	0.636139	0.01079
VMP1	0.636129	0.01079
SPIN4	0.636128	0.01079
STX12	0.636122	0.01079
GOLGA4	0.636012	0.01081
NIFK	0.635996	0.01081
EDA2R	0.63599	0.01082
TBC1D23	0.635937	0.01082
TTC26	0.635854	0.01084
SMIM27	0.635827	0.01084
SLC25A17	0.635801	0.01085
TOX3	0.63574	0.01086
GPCPD1	0.635707	0.01086
TBC1D31	0.635562	0.01089
AC005070.3	0.635426	0.01091
KIAA0895	0.635378	0.01092
RIMS2	0.635237	0.01094
MTCO1P12	0.635219	0.01094
TMCO1	0.634905	0.01099
ERAP2	0.63467	0.01103
FAM114A2	0.634594	0.01105
VAMP7	0.634356	0.01108
TRIP12	0.634275	0.0111
BBIP1	0.634125	0.01112
TCEANC	0.634115	0.01112
MOB4	0.634083	0.01113
TMEM167A	0.633943	0.01115
SPRY2	0.633934	0.01116
ANKRD46	0.633899	0.01116
TEX15	0.633584	0.01121
RPL6P27	0.633468	0.01123
DENND4A	0.633421	0.01124
GALNT12	0.633372	0.01125
SREK1	0.633359	0.01125
DNAJC25	0.633179	0.01128
CRYZL1	0.633088	0.0113
EIF2S2P4	0.632961	0.01132
CREB5	0.632936	0.01132
BAZ1A	0.632918	0.01133
ADNP-AS1	0.632869	0.01133
CAPZA1	0.63285	0.01134
FZD6	0.632614	0.01138
APP	0.632009	0.01148
CDHR3	0.6319	0.0115
LINC00920	0.631816	0.01151
SMIM26	0.631814	0.01151
ELMO2	0.631535	0.01156
EIF5A2	0.631492	0.01157
SECISBP2L	0.631473	0.01157
NAALADL2	0.631349	0.01159
VPS36	0.630923	0.01167
CRNKL1	0.630899	0.01167
USP8	0.630832	0.01168
ENOX1	0.630709	0.0117
NAIP	0.630484	0.01174
TAS2R14	0.630455	0.01175
FAM91A1	0.630318	0.01177
CEP290	0.629951	0.01184
DPH6-AS1	0.629905	0.01184
SMARCA1	0.629787	0.01187
AC113191.1	0.629484	0.01192
ATP5MF	0.629307	0.01195
POU4F1	0.629284	0.01195
CASP2	0.629204	0.01197
CCZ1B	0.628945	0.01201
ERCC5	0.628691	0.01206
TMEM245	0.62858	0.01208
NPM1P24	0.628529	0.01209
ZBTB5	0.6284	0.01211
AL645568.1	0.628383	0.01211
SCAF4	0.62836	0.01212
PMS1	0.628318	0.01212
LINC00472	0.628059	0.01217
SNHG6	0.628047	0.01217
KANSL1L	0.628017	0.01218
MT-TF	0.627758	0.01222
MTCO2P12	0.627702	0.01223
MT-ND4	0.627697	0.01224
COL1A2	0.627686	0.01224
SON	0.627392	0.01229
AC139795.1	0.627103	0.01234
AL096711.2	0.626982	0.01236
ZNF761	0.626936	0.01237
ERICH2	0.626916	0.01238
UMAD1	0.626666	0.01242
AC087501.4	0.626505	0.01245
BLZF1	0.626483	0.01246
SPG11	0.626106	0.01252
RFX7	0.625935	0.01256
RP9P	0.625527	0.01263
TEX10	0.625378	0.01266
SPRY4	0.625246	0.01268
MITD1	0.62516	0.0127
PYROXD1	0.625139	0.0127
RPS7	0.624972	0.01273
PPIA	0.624891	0.01275
LPP	0.624889	0.01275
R3HDM1	0.624677	0.01279
RIN2	0.62456	0.01281
ZNF800	0.624146	0.01289
TERF1	0.624089	0.0129
TMEM106B	0.623949	0.01292
GPC6	0.623898	0.01293
RAC2	0.623674	0.01297
PTBP3	0.623643	0.01298
ITGA4	0.623453	0.01302
AC080013.1	0.623233	0.01306
IMMP2L	0.622995	0.0131
PNPLA8	0.62279	0.01314
EBPL	0.622738	0.01315
RNF2	0.622675	0.01316
REST	0.622674	0.01316
VCPIP1	0.622199	0.01325
TAB2	0.62218	0.01326
TMCC1	0.621511	0.01339
BRAF	0.621477	0.01339
ASCC3	0.621296	0.01343
RNU6-8	0.621239	0.01344
ETFRF1	0.621164	0.01345
UBLCP1	0.62099	0.01349
ELK3	0.620947	0.01349
NUDCD1	0.620872	0.01351
FOXP1	0.620853	0.01351
NAV3	0.620759	0.01353
POU2F1	0.620693	0.01354
AC018645.2	0.62063	0.01356
LINC00189	0.620442	0.01359
SUGCT	0.62041	0.0136
ENAH	0.620381	0.01361
CCDC112	0.620354	0.01361
C2orf76	0.620346	0.01361
GSPT1	0.6203	0.01362
CUL3	0.620244	0.01363
TMEM87A	0.620232	0.01363
TRIM51CP	0.620099	0.01366
UBXN2B	0.62005	0.01367
KPNA4	0.620037	0.01367
SMIM30	0.619466	0.01378
AC234772.3	0.619057	0.01386
AC019131.2	0.618654	0.01394
KPNA5	0.61864	0.01395
PAGE5	0.61798	0.01408
TLK1	0.617976	0.01408
AC009812.1	0.617934	0.01409
AC005034.5	0.61784	0.01411
FAM49B	0.617804	0.01411
DUSP11	0.617585	0.01416
MORC3	0.617516	0.01417
PPP2R5E	0.617401	0.0142
ATP13A3	0.61728	0.01422
CETN3	0.617246	0.01423
FAM133DP	0.617087	0.01426
GJA3	0.617085	0.01426
PARP4	0.61706	0.01426
POGZ	0.616933	0.01429
STK3	0.616826	0.01431
EID1	0.616681	0.01434
GRIN2B	0.61668	0.01434
SENP6	0.616518	0.01437
CCDC88A	0.61644	0.01439
NA	0.616434	0.01439
SNX10	0.616141	0.01445
AC090739.1	0.616117	0.01446
TTC21B	0.615963	0.01449
GATAD2B	0.615945	0.01449
GABPB1	0.615919	0.0145
GTF2A2	0.615858	0.01451
DOCK4	0.615665	0.01455
RBM39	0.615656	0.01455
INO80D	0.615649	0.01455
KHDRBS1	0.615518	0.01458
RPL38	0.615271	0.01463
ATXN10	0.615223	0.01464
TRMT10C	0.614943	0.0147
AC124944.2	0.614799	0.01473
KCNAB1	0.614774	0.01473
URI1	0.614766	0.01473
MT-ATP6	0.614762	0.01474
CYCS	0.614681	0.01475
FAM228B	0.614647	0.01476
SEC62	0.614486	0.01479
MTERF3	0.614388	0.01481
NUCKS1	0.614229	0.01485
HIST1H2BN	0.614072	0.01488
PCMTD1	0.613944	0.01491
AL590235.2	0.613884	0.01492
AC023632.6	0.613869	0.01492
C1orf131	0.61368	0.01496
AL513327.1	0.613595	0.01498
TRIQK	0.61359	0.01498
RPS24	0.613498	0.015
HIST1H4H	0.613493	0.015
SNRPG	0.613462	0.01501
AC245060.5	0.613278	0.01505
YTHDC2	0.613277	0.01505
C5	0.613041	0.0151
GAPDHS	0.612874	0.01513
ERCC4	0.612863	0.01513
DUXAP8	0.612796	0.01515
AL021453.1	0.612774	0.01515
RERE	0.612682	0.01517
ATP6AP2	0.612615	0.01519
RWDD2B	0.612582	0.01519
RAB6A	0.612547	0.0152
PROSER1	0.612149	0.01528
ISPD	0.611977	0.01532
AC113935.1	0.611835	0.01535
AKAP11	0.611825	0.01535
REV3L	0.611481	0.01543
LINC00565	0.611347	0.01546
PIK3CA	0.611303	0.01547
DLEU1	0.611293	0.01547
RBBP6	0.610949	0.01554
AC011477.2	0.610768	0.01558
CDKL5	0.610725	0.01559
AGBL3	0.61066	0.0156
LRGUK	0.610496	0.01564
GTPBP10	0.610496	0.01564
SSBP1	0.610463	0.01565
PEX2	0.610261	0.01569
GLS	0.609845	0.01578
TCF12	0.609809	0.01579
AC068282.1	0.609712	0.01581
ARMCX5-GPRASP2	0.609508	0.01586
LINC01687	0.609331	0.01589
NBEAP1	0.609331	0.01589
NSMAF	0.60906	0.01595
AP3B1	0.608903	0.01599
AL606834.2	0.608793	0.01601
VBP1	0.608729	0.01603
APC	0.608365	0.01611
MINOS1	0.608328	0.01612
TRPM7	0.608249	0.01613
CATSPER2	0.608072	0.01617
ATP2B1-AS1	0.607913	0.01621
FAM126B	0.607847	0.01622
B4GALT6	0.607361	0.01633
KLHDC1	0.607311	0.01634
AC139100.1	0.607225	0.01636
ZNF431	0.607171	0.01638
MGAM	0.607161	0.01638
LPGAT1	0.607082	0.0164
PCID2	0.60705	0.0164
YWHAG	0.606978	0.01642
SIRT4	0.606939	0.01643
LINC-PINT	0.606728	0.01647
CCAR1	0.606431	0.01654
DPH6	0.606079	0.01662
DCUN1D1	0.606004	0.01664
STARD3NL	0.605994	0.01664
WDFY2	0.6058	0.01669
RYK	0.605684	0.01671
PAXBP1	0.605516	0.01675
SEM1	0.605408	0.01678
P2RX7	0.605397	0.01678
XPO4	0.605364	0.01679
FANCL	0.605141	0.01684
C12orf76	0.604793	0.01692
YOD1	0.604425	0.017
KRR1	0.604182	0.01706
CHIC1	0.604082	0.01708
TMEM243	0.604024	0.01709
SEC63	0.604019	0.0171
NEPRO	0.603946	0.01711
NDUFAF6	0.603847	0.01714
AC010201.2	0.603726	0.01716
B3GNT5	0.603538	0.01721
IKBIP	0.603501	0.01722
LTV1	0.60325	0.01728
NPIPP1	0.603218	0.01728
RHOBTB3	0.60316	0.0173
LUM	0.602851	0.01737
WASHC5	0.602814	0.01738
LINC01301	0.602138	0.01754
TRIM66	0.602121	0.01754
EIF4G2	0.601914	0.01759
FBXW8	0.601801	0.01762
BAZ1B	0.601763	0.01763
MYNN	0.601709	0.01764
TOPBP1	0.601701	0.01764
BACH1-IT1	0.601443	0.0177
IPO5	0.6014	0.01771
RFESD	0.601328	0.01773
PWAR5	0.60119	0.01776
XPNPEP3	0.600875	0.01784
TSC22D1	0.600869	0.01784
Z99129.4	0.600804	0.01786
MAP3K1	0.600528	0.01792
AC011451.1	0.600428	0.01795
MRPL33	0.600363	0.01796
KLF12	0.60032	0.01797
NUFIP2	0.600286	0.01798
TTC28	0.600254	0.01799
DCAF13	0.600173	0.01801
DPY19L1	0.600142	0.01802
ONECUT2	0.600101	0.01803
TGS1	0.600055	0.01804
CCDC59	0.599985	0.01805
MKKS	0.599833	0.01809
ADAL	0.5998	0.0181
LRRTM4	0.599773	0.01811
EFCAB2	0.599708	0.01812
AL163051.2	0.599409	0.01819
DZIP3	0.599389	0.0182
TRMT11	0.599242	0.01823
COX17	0.59921	0.01824
PCOLCE	0.599181	0.01825
RHOQ	0.599126	0.01826
IFNAR1	0.598806	0.01834
ZNF131	0.598548	0.0184
RPL23AP42	0.598507	0.01841
AC099560.2	0.598359	0.01845
SSR3	0.598358	0.01845
SLC1A3	0.598162	0.0185
SP3	0.598103	0.01851
RNF217	0.598028	0.01853
AC073130.3	0.597988	0.01854
GPBP1	0.597628	0.01863
AC103982.1	0.597438	0.01868
OST4	0.597231	0.01873
CDC42EP3	0.597162	0.01875
PLS3	0.596672	0.01887
LRRC8C-DT	0.596663	0.01887
IFNAR2	0.596261	0.01897
SGO2	0.596244	0.01898
C11orf74	0.596149	0.019
AGMO	0.596075	0.01902
GPR180	0.595978	0.01905
NFE2L2	0.595951	0.01905
ZNF14	0.595852	0.01908
NDUFAF5	0.595697	0.01912
ZBTB6	0.595508	0.01916
AKAP9	0.595447	0.01918
AC064875.1	0.59514	0.01926
HEY2	0.594946	0.01931
GCC2	0.594937	0.01931
RRAS2	0.594722	0.01936
PPP1CB	0.594645	0.01938
PTPN4	0.594493	0.01942
CSNK1G3	0.594236	0.01949
NORAD	0.59415	0.01951
PROS1	0.594139	0.01951
FSD1L	0.594121	0.01952
PSME4	0.594105	0.01952
C8orf76	0.594061	0.01953
PPP2R5C	0.594061	0.01953
UBA5	0.594013	0.01955
LZIC	0.593981	0.01956
LYPLA1	0.593945	0.01956
SPDYE2B	0.593923	0.01957
EEF1AKMT1	0.593642	0.01964
SPDYE2	0.593469	0.01969
CARNMT1	0.593297	0.01973
TRAF6	0.593283	0.01974
NSUN3	0.593176	0.01976
TSHZ2	0.593126	0.01978
LSM8	0.592898	0.01984
KAT14	0.592836	0.01985
ENOX2	0.592614	0.01991
TSC22D2	0.592612	0.01991
AL031666.1	0.592605	0.01991
LY96	0.592526	0.01993
AL592148.3	0.592525	0.01993
ATG12	0.592448	0.01995
VMA21	0.592439	0.01996
CA12	0.592414	0.01996
RUNDC3A	0.592404	0.01996
AL139039.3	0.592374	0.01997
DCAF17	0.592051	0.02006
GTF3C3	0.592005	0.02007
TCERG1	0.591822	0.02012
TMEM26	0.591661	0.02016
FOXO1	0.591651	0.02016
MATR3	0.591624	0.02017
AL441992.1	0.591538	0.02019
NAV1	0.591427	0.02022
PIAS1	0.59137	0.02024
AC116533.1	0.591291	0.02026
SLC25A51	0.591274	0.02026
TRIM13	0.591254	0.02027
SPDYE5	0.591228	0.02027
CNTNAP3	0.59118	0.02029
MYO1B	0.591116	0.0203
EMC2	0.590976	0.02034
AC083843.3	0.590939	0.02035
WWTR1	0.59084	0.02038
RYR3	0.590419	0.02049
TXNDC9	0.590356	0.02051
TYW5	0.590337	0.02051
ANKRD19P	0.589956	0.02061
TRIM44	0.589763	0.02067
APTR	0.589729	0.02067
SH3BGRL	0.589712	0.02068
PRDM2	0.589501	0.02074
DYRK1A	0.589319	0.02079
PGBD4	0.588763	0.02094
MRPS31	0.588471	0.02102
NMD3	0.588203	0.02109
CFL2	0.588146	0.0211
VPS54	0.588113	0.02111
NGLY1	0.587919	0.02117
TMEM258	0.587903	0.02117
TRIM24	0.587883	0.02118
PSMA3-AS1	0.587824	0.02119
SATB1	0.587661	0.02124
TSPAN6	0.587647	0.02124
UBR5	0.587397	0.02131
OR7E38P	0.587366	0.02132
FEZ2	0.587345	0.02132
ARCN1	0.587266	0.02135
SESN1	0.587185	0.02137
CPNE8	0.587127	0.02138
AL845472.2	0.586847	0.02146
AKAP5	0.586795	0.02148
LRIF1	0.58664	0.02152
SDHD	0.586599	0.02153
STYX	0.586384	0.02159
AC026356.1	0.586344	0.0216
FAF2	0.586298	0.02161
METTL5	0.586083	0.02167
SACS	0.585949	0.02171
DYNLRB1	0.585795	0.02175
LINC02367	0.585622	0.0218
AMN1	0.58562	0.0218
MAMDC2	0.585587	0.02181
METAP2	0.585425	0.02186
FAM3C	0.585381	0.02187
EN1	0.585277	0.0219
PCDHB3	0.585024	0.02197
FRK	0.584971	0.02199
LNPEP	0.584908	0.022
FAM227B	0.584852	0.02202
ARL6	0.584819	0.02203
FNIP1	0.584733	0.02205
PAPOLG	0.584642	0.02208
RSRP1	0.584571	0.0221
WDYHV1	0.584559	0.0221
VPS13B	0.584415	0.02214
NBPF10	0.584257	0.02219
SPDYA	0.584093	0.02223
ZNF639	0.584059	0.02224
POLR2J2	0.584011	0.02226
MAPK9	0.584002	0.02226
MT-TC	0.583648	0.02236
UTP14C	0.583491	0.02241
XRN2	0.583476	0.02241
NEDD4	0.583434	0.02242
AC022034.2	0.583379	0.02244
THUMPD2	0.583326	0.02245
AC026355.2	0.583206	0.02249
STOM	0.583177	0.0225
SP2-AS1	0.583068	0.02253
AC026403.1	0.583063	0.02253
BTBD7	0.583024	0.02254
CCSER2	0.582736	0.02262
ARPC2	0.582714	0.02263
PKNOX1	0.582695	0.02263
CA11	0.582603	0.02266
EED	0.582569	0.02267
APLF	0.582526	0.02268
TYW1	0.582261	0.02276
TRPC1	0.582213	0.02277
TOGARAM1	0.581814	0.02289
SMC4	0.581479	0.02299
SMARCE1	0.581331	0.02303
SNORA31	0.581012	0.02312
THAP12	0.580903	0.02316
DOCK10	0.580886	0.02316
SMAD5	0.580884	0.02316
NAB1	0.580632	0.02323
DNAJC13	0.58024	0.02335
PARP11	0.580181	0.02337
NDUFB5	0.580135	0.02338
MIATNB	0.580066	0.0234
GNG4	0.57983	0.02347
FAM214A	0.579727	0.0235
PRELID2	0.579611	0.02354
GTF2IP23	0.57954	0.02356
MAP3K2	0.57942	0.02359
PCDHGB7	0.579327	0.02362
DNAJC10	0.579312	0.02363
RBM22	0.579305	0.02363
AC006333.2	0.5793	0.02363
CROT	0.579045	0.0237
SRSF6	0.578777	0.02379
INTS6L	0.578626	0.02383
HEATR5B	0.578558	0.02385
AL080317.3	0.57847	0.02388
SNX16	0.578444	0.02389
ZNF669	0.578283	0.02393
PERP	0.578228	0.02395
PLA1A	0.57817	0.02397
SOS1	0.578031	0.02401
SASH1	0.577974	0.02403
SMIM2-AS1	0.577931	0.02404
B3GNT10	0.577897	0.02405
RABGAP1L	0.577886	0.02405
LRRC8C	0.577883	0.02405
PKD2L2	0.577879	0.02406
KPNA1	0.577848	0.02406
GPATCH2L	0.577787	0.02408
RBM45	0.577776	0.02409
MIA3	0.577052	0.02431
KLF10	0.576952	0.02434
C5orf42	0.57664	0.02443
ESRP1	0.576433	0.02449
HSPBAP1	0.576313	0.02453
AC090204.1	0.576119	0.02459
ZNF675	0.576055	0.02461
NSF	0.575993	0.02463
XPR1	0.575854	0.02467
ROPN1	0.575821	0.02468
PAK3	0.575549	0.02477
RPAP3	0.575522	0.02477
SHOX2	0.575507	0.02478
MLF1	0.575323	0.02484
ANK2	0.575315	0.02484
NBDY	0.575302	0.02484
RHOU	0.575013	0.02493
UPF2	0.57501	0.02493
SLC1A1	0.574751	0.02501
LMBRD2	0.574665	0.02504
CLTRN	0.574411	0.02512
EMSY	0.574404	0.02512
DNAH11	0.574343	0.02514
FARSB	0.574243	0.02517
RIPK2	0.574234	0.02517
RABGAP1	0.574222	0.02518
TIPARP	0.573985	0.02525
TRAF3IP2	0.573818	0.0253
SLC25A32	0.573795	0.02531
SPATA7	0.573762	0.02532
RARB	0.573752	0.02533
HOXA10	0.573704	0.02534
AP002360.3	0.573697	0.02534
ADGRB1	0.573409	0.02543
GOSR1	0.573354	0.02545
PLOD2	0.573303	0.02547
PRKAB2	0.573272	0.02548
RPS3AP6	0.573049	0.02555
MRRF	0.572914	0.02559
AC105285.1	0.572886	0.0256
IPO7	0.572868	0.0256
AL445222.1	0.572818	0.02562
AFAP1L2	0.572749	0.02564
CHL1	0.572692	0.02566
AC007038.1	0.572631	0.02568
C10orf88	0.572566	0.0257
RPRD1A	0.572481	0.02573
CHCHD7	0.572438	0.02574
U2SURP	0.57231	0.02578
RNASEH2B	0.572247	0.0258
PEX13	0.572194	0.02582
HOXA2	0.572132	0.02584
ADPGK	0.572124	0.02584
RICTOR	0.572062	0.02586
TMEM30A	0.572017	0.02587
DUSP18	0.571945	0.0259
HIGD1A	0.571924	0.0259
DSTNP1	0.57181	0.02594
PDCD10	0.571623	0.026
AC005785.2	0.571469	0.02605
TRAPPC13	0.571273	0.02611
METTL18	0.570941	0.02622
EPC1	0.570935	0.02622
SLC25A36	0.570921	0.02623
FAM120AOS	0.570749	0.02628
HUS1	0.570677	0.02631
ZNF224	0.570595	0.02633
SUGT1	0.570498	0.02636
AC009318.1	0.57046	0.02638
RND3	0.570424	0.02639
S100A10	0.570403	0.02639
MT-CO3	0.57034	0.02641
CTHRC1	0.570265	0.02644
PLEKHA8	0.570241	0.02645
UBR3	0.570238	0.02645
LIG4	0.569828	0.02658
SEPT7P2	0.569808	0.02659
COBLL1	0.569771	0.0266
ANKAR	0.569766	0.0266
TIMM9	0.569748	0.02661
RPS15A	0.569373	0.02673
TMEM209	0.569342	0.02674
GYG1	0.568929	0.02687
PWAR6	0.568546	0.027
AL592183.1	0.568406	0.02705
DNAJC3-AS1	0.56815	0.02713
ZNF333	0.567521	0.02734
RPL23A	0.567312	0.02741
CCNB1IP1	0.567286	0.02742
NR0B1	0.56715	0.02746
SNORD14A	0.567136	0.02747
SGO1	0.566985	0.02752
AL449212.1	0.566815	0.02758
TMEM9B	0.566632	0.02764
IL12A	0.566188	0.02779
WBP4	0.566184	0.02779
MTCP1	0.566057	0.02783
PIGA	0.565918	0.02788
NDUFB6	0.56556	0.028
AC091390.4	0.565491	0.02802
ZNF618	0.565412	0.02805
KATNAL2	0.565131	0.02814
DSTN	0.564978	0.0282
CARD16	0.56488	0.02823
AL354822.1	0.564844	0.02824
RFX3	0.564708	0.02829
RNF170	0.564678	0.0283
ZNF493	0.564557	0.02834
DGKA	0.564367	0.0284
AC090181.3	0.564336	0.02842
TBX18	0.563939	0.02855
GPC4	0.563924	0.02856
CCDC144B	0.563853	0.02858
ORMDL1	0.563821	0.02859
GSTK1	0.563705	0.02863
WDFY3-AS2	0.56365	0.02865
IFT52	0.563646	0.02865
MAPK1	0.563441	0.02872
USP14	0.563422	0.02873
CKAP2	0.563396	0.02874
AL355338.1	0.563301	0.02877
PGRMC1	0.563298	0.02877
FAM220A	0.563253	0.02879
L3MBTL3	0.563181	0.02881
TSG101	0.563062	0.02885
AC080013.4	0.562984	0.02888
ASTE1	0.562552	0.02903
BRCA2	0.562241	0.02914
RBM26-AS1	0.561746	0.02931
FNBP4	0.561568	0.02938
C1GALT1	0.561536	0.02939
AP3M2	0.561461	0.02941
DIAPH2	0.561393	0.02944
RAD50	0.561362	0.02945
ACAP2	0.561353	0.02945
RDX	0.561045	0.02956
CEP152	0.560873	0.02962
MGAM2	0.560724	0.02967
MT-ND3	0.560565	0.02973
API5	0.56056	0.02973
YTHDF3	0.560437	0.02977
FCHSD2	0.560227	0.02985
SLC13A3	0.560137	0.02988
SRPK2	0.560057	0.02991
SEC11A	0.559909	0.02996
BDP1	0.559519	0.0301
LTN1	0.559393	0.03015
IFRD1	0.559325	0.03017
LINC01184	0.559296	0.03018
RAB4A	0.559208	0.03021
PSD3	0.559074	0.03026
USP12	0.559062	0.03027
AC007906.2	0.558981	0.03029
OTUD6B	0.558953	0.0303
GAS5-AS1	0.558823	0.03035
LPXN	0.558777	0.03037
YWHAZ	0.558559	0.03045
NAPB	0.558349	0.03052
ZNF670	0.558236	0.03056
FMO5	0.558235	0.03056
FLG-AS1	0.558212	0.03057
MYOT	0.55815	0.03059
NBEA	0.558012	0.03064
AC125257.1	0.557895	0.03069
GVQW2	0.557888	0.03069
TAF2	0.557878	0.03069
ABI2	0.557775	0.03073
NOL9	0.557642	0.03078
LYPLAL1	0.557607	0.03079
KIAA0753	0.55752	0.03082
ZNF791	0.557489	0.03083
BICC1	0.557479	0.03084
LINC00174	0.557429	0.03086
RAD21	0.557417	0.03086
AC141557.1	0.55671	0.03112
ASB7	0.556688	0.03113
HIBADH	0.556615	0.03115
RNF6	0.556592	0.03116
MYO9A	0.556495	0.0312
RPN2	0.556296	0.03127
CNTD1	0.556079	0.03135
ZNF611	0.556029	0.03137
STRBP	0.556027	0.03137
ZNF507	0.555889	0.03142
NCOA2	0.555727	0.03148
Z99289.1	0.555426	0.03159
AC122718.1	0.555263	0.03165
TMEM131	0.555257	0.03166
DDR2	0.554991	0.03175
GOLIM4	0.554872	0.0318
TMEM168	0.554816	0.03182
BRMS1L	0.554807	0.03182
MED14	0.554754	0.03184
SEL1L	0.554694	0.03187
IQGAP1	0.554492	0.03194
MTFR1	0.554478	0.03195
TYW1B	0.55445	0.03196
OSGIN2	0.554253	0.03203
ZNF789	0.553974	0.03214
SKP1	0.553847	0.03218
PRDX4	0.553744	0.03222
WDR75	0.553657	0.03225
BZW1	0.55361	0.03227
AP002478.1	0.553331	0.03238
GALNT1	0.553306	0.03239
NEK10	0.553101	0.03247
TUBD1	0.553021	0.0325
ASB14	0.55301	0.0325
BICRAL	0.552879	0.03255
OSMR	0.552793	0.03258
UBE2L3	0.552747	0.0326
VDAC1P8	0.552561	0.03267
ACTB	0.552317	0.03276
CCDC50	0.552221	0.0328
SPTY2D1OS	0.552207	0.0328
MTIF3	0.552199	0.03281
ZMYM2	0.55203	0.03287
AC092821.1	0.552004	0.03288
NDFIP2	0.551873	0.03293
MAP2K4	0.551835	0.03295
TRAM1	0.551707	0.033
CDC26	0.551667	0.03301
TMEM38B	0.551562	0.03305
NADK2	0.551342	0.03314
MFF	0.55105	0.03325
DNAJC19P5	0.550999	0.03327
AGK	0.550952	0.03329
PPARG	0.550871	0.03332
ACHE	0.550722	0.03338
SSB	0.550533	0.03345
WWP1	0.550357	0.03352
THAP5	0.550306	0.03354
GSKIP	0.550121	0.03361
ZNF260	0.55008	0.03362
AL354892.3	0.549997	0.03366
SUB1	0.549893	0.0337
SETX	0.549863	0.03371
NDUFB4	0.549655	0.03379
ZNF146	0.549586	0.03382
PELI1	0.54955	0.03383
MAML2	0.549457	0.03387
FAM160B1	0.549453	0.03387
AC009509.4	0.549422	0.03388
FNDC3B	0.5494	0.03389
PTBP2	0.549263	0.03394
SERINC3	0.549121	0.034
ZCCHC10	0.548953	0.03406
PLEKHG1	0.548828	0.03411
PPP1R21	0.548765	0.03414
AMOT	0.548718	0.03416
P2RX5	0.548451	0.03426
GRB14	0.548437	0.03427
MT-TG	0.54833	0.03431
LMO7	0.548238	0.03435
GSK3B	0.548107	0.0344
LHFPL6	0.547948	0.03446
PURPL	0.547936	0.03447
NUP133	0.547917	0.03447
ZNF317	0.5479	0.03448
MAP7D3	0.547865	0.03449
TMEM225B	0.547864	0.03449
AC097376.2	0.547736	0.03455
MBOAT2	0.547486	0.03464
ZNF449	0.547429	0.03467
ELOVL2	0.547386	0.03468
MCTS1	0.547264	0.03473
ZSCAN29	0.547237	0.03474
SOX5	0.547171	0.03477
HIST1H2BC	0.546894	0.03488
CREB1	0.546632	0.03499
ADNP	0.546271	0.03513
ANGEL2	0.546089	0.0352
KIFAP3	0.545844	0.0353
SULT1C2	0.545804	0.03532
SRSF12	0.545804	0.03532
POLR3C	0.545357	0.0355
CCDC6	0.545356	0.0355
LBR	0.545306	0.03552
WDR88	0.545213	0.03556
SH3BP4	0.545005	0.03564
AL353743.1	0.544945	0.03567
KLRA1P	0.544867	0.0357
UBA2	0.544832	0.03571
PPIL4	0.544812	0.03572
BRIX1	0.544724	0.03576
LINC00641	0.54451	0.03584
LINC02454	0.544329	0.03592
AKAP6	0.544301	0.03593
AC036214.2	0.544136	0.036
AC090198.1	0.544135	0.036
RLIM	0.544046	0.03603
TEX41	0.543859	0.03611
SMAD9	0.543805	0.03613
AL132780.4	0.543803	0.03613
ZNF337	0.543802	0.03613
SKP2	0.543782	0.03614
TM9SF2	0.543623	0.03621
DLD	0.542997	0.03646
SLC26A2	0.542964	0.03648
SAMMSON	0.542731	0.03657
NOM1	0.542607	0.03663
USP47	0.542335	0.03674
NRIP3	0.54219	0.0368
SYK	0.542145	0.03682
CCSAP	0.542105	0.03683
RPL12	0.542059	0.03685
AC007842.1	0.542007	0.03687
POMZP3	0.542006	0.03688
DDX52	0.541854	0.03694
THOC2	0.541806	0.03696
SFRP1	0.541213	0.03721
ERVK13-1	0.541152	0.03723
RASSF8-AS1	0.541136	0.03724
MBIP	0.54106	0.03727
CCDC66	0.541033	0.03728
FER	0.540914	0.03733
ZNF608	0.540823	0.03737
SPDYE3	0.540773	0.03739
USP45	0.540539	0.03749
RTRAF	0.540352	0.03757
ZNF286A	0.540308	0.03759
TAF1A	0.540291	0.03759
SETBP1	0.540209	0.03763
HIKESHI	0.540139	0.03766
LHFPL3	0.540008	0.03771
PSMD12	0.539954	0.03774
SLC44A1	0.539522	0.03792
SLC25A26	0.539475	0.03794
CPNE3	0.539404	0.03797
IFT20	0.539382	0.03798
NA	0.539229	0.03805
ZFPM2	0.539138	0.03808
ZNF615	0.539109	0.0381
ARIH1	0.538669	0.03829
TPK1	0.538546	0.03834
CCT8	0.538535	0.03834
FOXN2	0.538431	0.03839
MT-TR	0.538364	0.03842
OPN1SW	0.538254	0.03846
C12orf66	0.538252	0.03846
CD164	0.538116	0.03852
ACTR2	0.537791	0.03866
AL009174.1	0.53779	0.03866
TTLL6	0.53773	0.03869
NR6A1	0.53729	0.03888
GTF3C4	0.537225	0.03891
PRKDC	0.53719	0.03892
FAM89A	0.537173	0.03893
PTPN14	0.536949	0.03903
NAP1L1	0.536898	0.03905
PPP1R2	0.536809	0.03909
C18orf21	0.536743	0.03912
RINT1	0.536693	0.03914
CFAP44	0.536515	0.03922
TMED5	0.53642	0.03926
RPL10AP6	0.536262	0.03933
CBLB	0.536208	0.03935
HEG1	0.536143	0.03938
HOXA5	0.535964	0.03946
AZIN1-AS1	0.535923	0.03948
AL139287.1	0.535632	0.0396
RPS6KC1	0.535612	0.03961
CCDC117	0.535442	0.03969
PLK2	0.535374	0.03972
CTXND1	0.535231	0.03978
PAFAH1B1	0.535204	0.03979
AC011912.1	0.535129	0.03982
PLEKHH2	0.534968	0.0399
MAPRE1	0.534904	0.03992
EIF2AK1	0.534891	0.03993
HMGN1	0.534845	0.03995
STRIP2	0.534825	0.03996
SBNO1	0.534823	0.03996
DNAJC3	0.534736	0.04
CHAMP1	0.534672	0.04003
ARPC3	0.534608	0.04006
COX6B2	0.534482	0.04011
TRIB1	0.534453	0.04012
CEP57L1	0.534279	0.0402
HOXA3	0.534131	0.04027
AL133406.2	0.533888	0.04037
KRCC1	0.533855	0.04039
SCRG1	0.533776	0.04042
SAP30L-AS1	0.53355	0.04053
AK6	0.533505	0.04055
SPRY3	0.5335	0.04055
MSL2	0.533446	0.04057
ZUFSP	0.533327	0.04063
PTK2	0.533228	0.04067
BX004987.1	0.533224	0.04067
PTGES3	0.532799	0.04086
SDHAF3	0.532754	0.04088
AP003352.1	0.532589	0.04096
NOXRED1	0.532477	0.04101
AC009403.1	0.532422	0.04103
CRIPT	0.532319	0.04108
SOS1-IT1	0.532243	0.04111
CENPS	0.531953	0.04124
MED14OS	0.531892	0.04127
PDIA3P1	0.531845	0.04129
COA1	0.53181	0.04131
STRN	0.531783	0.04132
TBC1D5	0.531765	0.04133
SIRPAP1	0.531513	0.04144
AC096921.2	0.531496	0.04145
RPL7AP6	0.531391	0.0415
ZNF484	0.531371	0.04151
SIX4	0.531165	0.0416
MEF2A	0.531053	0.04165
ARMC8	0.53105	0.04165
ATP5PF	0.530839	0.04175
SELENOT	0.530697	0.04182
HDAC2	0.530582	0.04187
MIR221	0.53053	0.04189
[truncated: 212 more rows]

## Sheet: Neg_Cor
name.vector	cor.vector	pval.vector	Info	Expression	BS miR-134-3p	BS miR-34b-3p	BS miR-224-3p	BS miR-4672	BS miR-6859-3p	BS miR-6514-3p	BS miR-3126-5p	BS miR-1293	BS miR-3116	BS miR-127-5p
CSK	-0.911511	0	Non-receptor tyrosine-protein kinase	high	0	0	0	0	0	0	0	2	0	0
COMMD4	-0.907807	0	Downregulates NFKB	high	0	0	0	0	0	0	0	0	0	0
NELFA	-0.866725	3e-05	Negative Elongation Factor Complex Member		1	1	0	0	1	0	1	0	0	0
POLR2E	-0.829955	0.00013	RNA Polymerase II, I And III Subunit E		0	0	0	0	0	0	0	0	0	0
TIMM13	-0.816315	0.00021	Mitochondrial intermembrane chaperon		5	0	0	0	4	1	1	5	1	0
TCF25	-0.811962	0.00024	Acts as a transcriptional repressor	high	0	0	0	0	0	0	0	0	0	0
YBX1P1	-0.800759	0.00033	Pseudogene
AC012306.2	-0.796226	0.00038	Novel Transcript
AAMP	-0.783296	0.00055			0	0	0	1	0	0	0	1	0	0
TARBP2	-0.783267	0.00055	Subunit of RISC Complex		1	0	0	0	0	0	0	0	0	0
AP2M1	-0.777954	0.00064
GRASP	-0.777936	0.00064
ARPC1B	-0.77581	0.00068
PSMD9	-0.774734	0.00069
ABCF3	-0.773198	0.00072
ESRRA	-0.77305	0.00073
TRAPPC12	-0.768264	0.00082
WRNIP1	-0.762622	0.00095
AGPAT1	-0.759312	0.00103
PFKM	-0.758691	0.00104
LETM1	-0.75712	0.00108
TOMM40	-0.756363	0.0011
NCLN	-0.756258	0.0011
CCS	-0.752643	0.0012
RFXANK	-0.752043	0.00122
ULK3	-0.751541	0.00124	Kinase
MRPL38	-0.751292	0.00124
NHEJ1	-0.750379	0.00127
SMARCD2	-0.75018	0.00128
TAF6L	-0.7501	0.00128
IGHMBP2	-0.749694	0.00129
MFSD3	-0.749524	0.0013
2009-09-01	-0.748394	0.00133
ADCK5	-0.747286	0.00136
PUF60	-0.747111	0.00137
SDR39U1	-0.74709	0.00137
HSF1	-0.746188	0.0014
PEX10	-0.745922	0.00141
RTKN	-0.744835	0.00144
MFSD10	-0.743748	0.00148
CNNM3	-0.741457	0.00156
INCENP	-0.741366	0.00156
AAAS	-0.739898	0.00161
MKS1	-0.73799	0.00168
PGP	-0.737816	0.00169
CLPP	-0.73753	0.0017
FBRSL1	-0.736778	0.00173
SHARPIN	-0.735963	0.00176
U2AF2	-0.735882	0.00176
KHSRP	-0.735538	0.00178
YBX1	-0.733986	0.00184
EMC6	-0.73316	0.00187
TRIM65	-0.733081	0.00187
PBX2	-0.731951	0.00192
C19orf24	-0.72958	0.00202
LSM4	-0.729513	0.00202
ZNF787	-0.729426	0.00203
RNF126	-0.726412	0.00216
UNK	-0.726333	0.00217
ST3GAL4	-0.723912	0.00228
CCDC51	-0.723277	0.00231
SWSAP1	-0.723168	0.00231
APRT	-0.722514	0.00235
RDH13	-0.721866	0.00238
TMEM175	-0.72126	0.00241
SRSF9	-0.720624	0.00244
ZNF628	-0.719973	0.00247
CTBP1	-0.718153	0.00257
GSR	-0.715094	0.00273
NAT8L	-0.714908	0.00274
KATNB1	-0.714056	0.00279
FAAP100	-0.713915	0.0028
RNF167	-0.713848	0.0028
TMEM129	-0.712306	0.00289
RANBP3	-0.711618	0.00293
PTGES2	-0.709879	0.00303
SEC13	-0.70947	0.00305
NADK	-0.708886	0.00309
TNPO2	-0.708794	0.00309
MIR635	-0.708249	0.00313
TLR6	-0.708086	0.00314
TMEM177	-0.707683	0.00316
MCRS1	-0.706648	0.00323
MNT	-0.703395	0.00344
IMP3	-0.703103	0.00346
TSNARE1	-0.702644	0.00349
ITPK1	-0.70184	0.00354
FAHD2B	-0.700102	0.00366
TYSND1	-0.69855	0.00377
PDE10A	-0.698453	0.00377
HNRNPAB	-0.697922	0.00381
BLOC1S4	-0.697918	0.00381
LINC00957	-0.697711	0.00383
ABCB8	-0.697406	0.00385
CISD3	-0.697318	0.00386
ALG12	-0.697015	0.00388
ORAI1	-0.696634	0.00391
MMACHC	-0.696383	0.00392
ATG101	-0.696021	0.00395
MRPS11	-0.694355	0.00408
TSR2	-0.694194	0.00409
SCO2	-0.692827	0.00419
RHOF	-0.692799	0.00419
GPS2	-0.692168	0.00424
PGM1	-0.691486	0.0043
C12orf10	-0.691332	0.00431
RNH1	-0.690769	0.00435
RPUSD2	-0.689935	0.00442
ALKBH7	-0.688835	0.00451
NDUFS7	-0.688686	0.00452
TMEM141	-0.688283	0.00456
NUDT16	-0.687576	0.00461
MCAT	-0.687459	0.00462
FBXL15	-0.686666	0.00469
NAB2	-0.686298	0.00472
ZNF503	-0.685788	0.00477
DVL2	-0.685458	0.00479
CCT7	-0.684773	0.00485
APEH	-0.684768	0.00485
DNAJC14	-0.684503	0.00488
AC100786.1	-0.684424	0.00488
TXNL4A	-0.683061	0.005
UBE2M	-0.68296	0.00501
LSM10	-0.682938	0.00502
PPT2	-0.682614	0.00504
PANK4	-0.682084	0.00509
MRPL4	-0.681643	0.00513
GSTM4	-0.681188	0.00517
ATG4D	-0.680418	0.00524
FAHD2A	-0.680083	0.00527
OSGEP	-0.679892	0.00529
SLC37A4	-0.679633	0.00532
TMEM201	-0.679522	0.00533
SLC35B2	-0.679356	0.00534
DHRS13	-0.679142	0.00536
NR1H2	-0.678697	0.0054
HAGHL	-0.67866	0.00541
SNRNP35	-0.678543	0.00542
ABCA7	-0.67727	0.00554
LENG9	-0.677079	0.00556
ABCD4	-0.676343	0.00563
DHX37	-0.676069	0.00566
ARFGAP2	-0.675532	0.00571
PICK1	-0.675207	0.00574
GRK2	-0.675142	0.00575
CLUH	-0.674942	0.00577
WIZ	-0.674632	0.0058
MAP3K3	-0.674416	0.00582
TIMM44	-0.673657	0.0059
TRABD	-0.673649	0.0059
C12orf43	-0.672346	0.00603
GAS8	-0.671712	0.0061
TMEM11	-0.669309	0.00635
PGAM5	-0.669162	0.00637
GTPBP6	-0.669075	0.00638
ACY1	-0.668761	0.00641
SLCO4A1	-0.668457	0.00644
CC2D1B	-0.668336	0.00646
MAP3K6	-0.6671	0.00659
EFR3B	-0.667076	0.0066
AMDHD2	-0.666768	0.00663
SLC6A8	-0.666683	0.00664
VPS33A	-0.666659	0.00664
LONP1	-0.66662	0.00665
PRELID1	-0.666554	0.00665
SMIM12	-0.665577	0.00676
MTFP1	-0.66537	0.00679
SLC25A11	-0.66491	0.00684
MRPL37	-0.66487	0.00684
FUK	-0.664535	0.00688
SLC25A19	-0.66438	0.0069
SPNS1	-0.664364	0.0069
GAK	-0.663948	0.00695
DCAF11	-0.663854	0.00696
PPP1R37	-0.662724	0.00709
LARS2	-0.662577	0.00711
ERI3	-0.662446	0.00712
SNX17	-0.661625	0.00722
BCL7A	-0.661543	0.00723
TRIM3	-0.661315	0.00726
CHMP6	-0.661226	0.00727
PDXP	-0.660847	0.00731
SCCPDH	-0.660315	0.00738
DGKQ	-0.660264	0.00738
ZNF282	-0.660088	0.00741
PLEKHG3	-0.659899	0.00743
GATB	-0.659794	0.00744
SLC39A3	-0.659533	0.00747
AL731571.1	-0.659252	0.00751
ZNF219	-0.658948	0.00755
PLEKHJ1	-0.658571	0.00759
POMGNT1	-0.657654	0.00771
STIMATE	-0.657542	0.00772
MIIP	-0.657382	0.00774
QPCTL	-0.655317	0.008
ATP1A1	-0.655244	0.00801
RAVER2	-0.65519	0.00802
CRADD	-0.654356	0.00813
MMS19	-0.653784	0.0082
GRAMD4	-0.653702	0.00821
TRAPPC12-AS1	-0.653657	0.00822
ZDHHC8	-0.652688	0.00835
TMEM102	-0.651623	0.00849
NPEPL1	-0.651452	0.00851
TMEM53	-0.651314	0.00853
TTI2	-0.651162	0.00855
UROD	-0.650771	0.00861
ASNA1	-0.650655	0.00862
TACO1	-0.650182	0.00869
MRPS12	-0.649808	0.00874
TMEM94	-0.649774	0.00874
UQCRFS1P1	-0.649084	0.00884
NCKAP5L	-0.649065	0.00884
THAP4	-0.648984	0.00885
SH3TC1	-0.648739	0.00889
ATAD3B	-0.647621	0.00904
SLC22A18AS	-0.64754	0.00906
HIP1R	-0.647373	0.00908
SPATA2L	-0.647234	0.0091
SEMA4C	-0.647198	0.0091
DPP9-AS1	-0.646952	0.00914
SLC19A1	-0.646626	0.00919
TMEM8A	-0.646143	0.00926
NEURL4	-0.645694	0.00932
AC109460.3	-0.645688	0.00932
ZC3H18	-0.645248	0.00939
LAGE3	-0.645131	0.0094
DGAT1	-0.6451	0.00941
DDX54	-0.644453	0.0095
VPS53	-0.644185	0.00954
LZTS1	-0.644087	0.00956
PPCDC	-0.643944	0.00958
LIG1	-0.643804	0.0096
SGSM3	-0.643528	0.00964
TMEM150A	-0.643331	0.00967
CTU1	-0.643171	0.00969
EGFL8	-0.642779	0.00975
EIPR1	-0.642775	0.00975
FARS2	-0.642573	0.00978
GATAD2A	-0.642493	0.00979
PCBD1	-0.642428	0.0098
RRP1	-0.641858	0.00989
POP7	-0.641792	0.0099
LINC00847	-0.641522	0.00994
QDPR	-0.64094	0.01003
AC005696.1	-0.640753	0.01006
SMPD4	-0.640099	0.01016
NUDT22	-0.639418	0.01027
ANKRD39	-0.639259	0.01029
MIF	-0.639086	0.01032
ERP29	-0.639068	0.01032
ZBTB42	-0.638603	0.0104
ACTR1B	-0.638569	0.0104
DNAJB12	-0.638461	0.01042
FKBPL	-0.638455	0.01042
GMPPB	-0.637987	0.01049
PSEN2	-0.637831	0.01052
ATAD3A	-0.637316	0.0106
NOP9	-0.63708	0.01064
STUB1	-0.636981	0.01066
GRK6	-0.636138	0.01079
TEX264	-0.635921	0.01083
SIL1	-0.634963	0.01098
NAGPA	-0.633356	0.01125
CAPN15	-0.633008	0.01131
DVL1	-0.632842	0.01134
TLNRD1	-0.632693	0.01136
MMP17	-0.632657	0.01137
WIPI1	-0.632204	0.01145
TADA2B	-0.631898	0.0115
ILVBL	-0.63188	0.0115
EXOSC4	-0.631619	0.01155
C19orf47	-0.631448	0.01158
MRPL43	-0.629565	0.0119
HAGH	-0.629536	0.01191
CTU2	-0.629512	0.01191
DIS3L2	-0.62948	0.01192
NSUN4	-0.629474	0.01192
ARSG	-0.62933	0.01195
APBB1	-0.629136	0.01198
FECH	-0.628482	0.0121
MLST8	-0.628273	0.01213
ARMC6	-0.627967	0.01219
NME4	-0.627692	0.01224
PSMB5	-0.627361	0.0123
SLC27A4	-0.627244	0.01232
ECE2	-0.627232	0.01232
MRPS34	-0.627036	0.01235
DEF8	-0.62698	0.01237
TFPT	-0.626248	0.0125
GNB1L	-0.625986	0.01255
AMBRA1	-0.625708	0.0126
DGCR6L	-0.625303	0.01267
RECQL5	-0.624961	0.01273
PRMT7	-0.624896	0.01275
CXorf40B	-0.624853	0.01275
MRPL41	-0.624757	0.01277
KIAA1211	-0.624709	0.01278
AURKAIP1	-0.624179	0.01288
PTPMT1	-0.624071	0.0129
PRKCB	-0.623793	0.01295
DNM2	-0.623691	0.01297
OGFOD2	-0.623166	0.01307
MPV17L2	-0.622583	0.01318
DPP9	-0.622465	0.0132
BAHCC1	-0.62236	0.01322
GGA3	-0.622296	0.01324
YBX1P10	-0.622259	0.01324
GIPC1	-0.621109	0.01346
MON1A	-0.620744	0.01353
RBM38	-0.620534	0.01358
SNX12	-0.620422	0.0136
USF2	-0.62035	0.01361
SGTA	-0.620305	0.01362
DUS2	-0.620274	0.01363
PTDSS2	-0.620116	0.01366
RPTOR	-0.619859	0.01371
TMEM161A	-0.619857	0.01371
STRIP1	-0.619712	0.01374
LDB1	-0.619659	0.01375
AL031600.1	-0.619637	0.01375
BPHL	-0.619319	0.01381
NDUFB8	-0.619284	0.01382
PUS1	-0.618996	0.01388
SCARB1	-0.618788	0.01392
INTS5	-0.618546	0.01397
NRTN	-0.618306	0.01401
SLC27A5	-0.618233	0.01403
HDDC3	-0.618139	0.01405
LURAP1	-0.618002	0.01407
DVL3	-0.617977	0.01408
PLXNA1	-0.617957	0.01408
FBXO2	-0.617415	0.01419
AC110285.1	-0.617295	0.01422
RPS6KL1	-0.616939	0.01429
TMEM198	-0.615845	0.01451
TBC1D9B	-0.615763	0.01453
CLN6	-0.615313	0.01462
THOP1	-0.614629	0.01476
COX14	-0.614126	0.01487
SIPA1	-0.612893	0.01513
ENDOG	-0.612567	0.0152
ZNHIT2	-0.612074	0.0153
TRAPPC5	-0.612073	0.0153
TNFRSF14	-0.611843	0.01535
RNF31	-0.611645	0.01539
USP5	-0.611614	0.0154
FXR2	-0.611273	0.01547
PRR5	-0.610965	0.01554
ATF6B	-0.610619	0.01561
PQLC2	-0.610561	0.01563
LARP1	-0.610423	0.01566
AC067852.2	-0.610302	0.01568
LMF2	-0.610127	0.01572
WDR13	-0.609986	0.01575
AC004771.3	-0.609917	0.01577
SIRT2	-0.60921	0.01592
NR2F6	-0.608963	0.01598
SMUG1	-0.608636	0.01605
SELENOO	-0.607687	0.01626
ATG4B	-0.607223	0.01636
DDX49	-0.606927	0.01643
ARAP1	-0.606451	0.01654
CYC1	-0.606034	0.01663
ACADS	-0.605848	0.01667
ALG1	-0.605495	0.01676
UQCRC1	-0.605473	0.01676
TPRN	-0.605269	0.01681
TRIM41	-0.605	0.01687
TIMM29	-0.604948	0.01688
TTYH2	-0.604782	0.01692
ADCK2	-0.604148	0.01707
ANKRD52	-0.603876	0.01713
NOC4L	-0.602322	0.01749
FRAT2	-0.602032	0.01756
DYNLL2	-0.601827	0.01761
MAP3K11	-0.600971	0.01782
LRRC41	-0.600517	0.01793
MTG1	-0.600349	0.01797
MPST	-0.600127	0.01802
RILPL1	-0.600123	0.01802
TMEM147	-0.599769	0.01811
SLC38A10	-0.599528	0.01816
TAF6	-0.59938	0.0182
MUL1	-0.599317	0.01822
PLSCR3	-0.599019	0.01829
CRTC1	-0.59885	0.01833
INPP5K	-0.598396	0.01844
ZBTB3	-0.597933	0.01856
STX18-AS1	-0.597891	0.01857
ZNF768	-0.59789	0.01857
TRMT2A	-0.597867	0.01857
THAP7	-0.597526	0.01866
GPR153	-0.597521	0.01866
CTDP1	-0.597222	0.01873
AC100791.3	-0.597132	0.01876
DUS1L	-0.596916	0.01881
ZNF276	-0.59671	0.01886
SNX11	-0.596467	0.01892
MAP3K12	-0.596257	0.01897
MAP2K2	-0.596196	0.01899
ZC3H3	-0.596018	0.01904
RRP9	-0.595844	0.01908
GCDH	-0.595427	0.01918
RAI1	-0.595004	0.01929
FOXK2	-0.594585	0.0194
ACAD9	-0.594498	0.01942
RNPEPL1	-0.594479	0.01943
MAEA	-0.594474	0.01943
SUOX	-0.59436	0.01946
CCDC71	-0.594088	0.01953
ZBTB45	-0.593858	0.01959
ATP6AP1	-0.593775	0.01961
PNMA8A	-0.593732	0.01962
ELP6	-0.593563	0.01966
NLRX1	-0.59352	0.01967
GUCD1	-0.593444	0.01969
TAB1	-0.593361	0.01972
RAB11FIP4	-0.593225	0.01975
SLC35F6	-0.592452	0.01995
INPPL1	-0.591395	0.02023
GYPC	-0.591013	0.02033
KLF16	-0.590923	0.02036
TELO2	-0.590922	0.02036
KEAP1	-0.590496	0.02047
BOP1	-0.590435	0.02049
GPRIN1	-0.589987	0.02061
POLR3A	-0.589937	0.02062
EIF5A	-0.58985	0.02064
HMGXB3	-0.589737	0.02067
POLR2D	-0.589463	0.02075
CYHR1	-0.588588	0.02098
AGTRAP	-0.588515	0.021
BIN3	-0.588403	0.02103
C1orf122	-0.588396	0.02104
NPLOC4	-0.588395	0.02104
HSF4	-0.588169	0.0211
PEBP1	-0.587933	0.02116
TMEM184B	-0.587893	0.02117
DNMT3A	-0.58787	0.02118
EIF4A1P10	-0.587569	0.02126
AC123777.1	-0.587296	0.02134
PXN-AS1	-0.587213	0.02136
C6orf47	-0.587185	0.02137
PDK2	-0.586753	0.02149
LRMDA	-0.586676	0.02151
MINK1	-0.586419	0.02158
SCRIB	-0.586229	0.02163
MRM3	-0.585912	0.02172
LAMTOR1	-0.585672	0.02179
ARHGEF11	-0.585393	0.02187
CHCHD1	-0.584548	0.0221
CLN3	-0.584335	0.02217
SLC7A5	-0.584247	0.02219
TIMM22	-0.584218	0.0222
TRAPPC2L	-0.58385	0.0223
ZNF749	-0.583724	0.02234
PPP6R1	-0.5837	0.02235
TSPAN15	-0.58315	0.0225
RFLNB	-0.582971	0.02255
ATP5F1D	-0.58259	0.02266
ANKRD16	-0.582271	0.02276
ESYT1	-0.582098	0.02281
PRKAG1	-0.581716	0.02292
TYK2	-0.581581	0.02296
LRPAP1	-0.581068	0.02311
NFYC	-0.580991	0.02313
PRADC1	-0.580977	0.02313
UCKL1	-0.580631	0.02324
CSAD	-0.580607	0.02324
NUBP2	-0.580434	0.02329
PCBP1	-0.580288	0.02334
COMMD5	-0.580152	0.02338
EEFSEC	-0.579812	0.02348
SERBP1P1	-0.579779	0.02349
STAT6	-0.579626	0.02353
MRPL14	-0.579526	0.02356
ZNF771	-0.57928	0.02363
POLDIP2	-0.579235	0.02365
DDX28	-0.579063	0.0237
SCAP	-0.578811	0.02378
ZNF324B	-0.578555	0.02385
GGA1	-0.57797	0.02403
SLC52A2	-0.577709	0.02411
FEN1	-0.577287	0.02423
CDC25A	-0.577143	0.02428
AUP1	-0.577002	0.02432
AC073508.3	-0.576735	0.0244
PAK4	-0.57629	0.02454
CCNQ	-0.576195	0.02457
AC006254.1	-0.575903	0.02466
STARD5	-0.575869	0.02467
BRI3BP	-0.575816	0.02468
AIFM1	-0.575561	0.02476
FGGY	-0.575439	0.0248
GNPTG	-0.575274	0.02485
UNG	-0.574995	0.02494
DPH2	-0.574557	0.02507
C1orf216	-0.574206	0.02518
REXO1	-0.574054	0.02523
KDM4A	-0.573992	0.02525		intermediate
BAX	-0.573568	0.02538
NCDN	-0.573234	0.02549
FAM27C	-0.573189	0.0255
VPS25	-0.573094	0.02553
LYL1	-0.57278	0.02563
MIR4482	-0.572382	0.02576
CD99L2	-0.572317	0.02578
NOP14	-0.572296	0.02579
CARM1	-0.572074	0.02586
NOC2L	-0.571862	0.02592
ELAC2	-0.571733	0.02597
ZNF503-AS2	-0.571656	0.02599
ATP9B	-0.571612	0.026
UNC45A	-0.571544	0.02603
MAD1L1	-0.57125	0.02612
AL139246.5	-0.571011	0.0262
KAT5	-0.57091	0.02623
DNAJC11	-0.570864	0.02624
PPIE	-0.570784	0.02627
ECH1	-0.570759	0.02628
VPS9D1-AS1	-0.570696	0.0263
YARS2	-0.570693	0.0263
ATXN2L	-0.570629	0.02632
CPSF1	-0.570426	0.02639
AKT2	-0.570188	0.02646
RNF187	-0.569989	0.02653
SHMT2	-0.5697	0.02662
LRRC47	-0.569666	0.02663
SLC25A6	-0.569605	0.02665
LZTR1	-0.569547	0.02667
PCYT2	-0.569498	0.02669
MRPS18A	-0.569471	0.0267
ABCB6	-0.569313	0.02675
ZNF316	-0.569263	0.02677
CNOT6L	-0.569014	0.02685
BRF1	-0.568606	0.02698
MLX	-0.568375	0.02706
MRPL2	-0.568069	0.02716
DLST	-0.568059	0.02716
SELENOH	-0.567843	0.02723
HRK	-0.567095	0.02748
AATK	-0.567057	0.02749
GEMIN7	-0.566848	0.02756
MECR	-0.566672	0.02762
ADGRA2	-0.566557	0.02766
TIGD5	-0.56655	0.02766
MRPS2	-0.566117	0.02781
EMC10	-0.565707	0.02795
TRAF7	-0.56527	0.0281
PPP2R3B	-0.565009	0.02819
KIAA0930	-0.564532	0.02835
COASY	-0.564242	0.02845
ACSL1	-0.563656	0.02865
SMPD2	-0.563363	0.02875
PELI3	-0.56304	0.02886
MMAB	-0.56274	0.02897
DRG2	-0.562706	0.02898
PARS2	-0.56267	0.02899
MRPS16	-0.562391	0.02909
HAUS4	-0.562275	0.02913
CINP	-0.562037	0.02921
STARD3	-0.561944	0.02924
CTNS	-0.56136	0.02945
DHX30	-0.561196	0.02951
RABGGTA	-0.560938	0.0296
AP5B1	-0.560823	0.02964
TRAF4	-0.560457	0.02977
SPHK2	-0.560077	0.0299
HDHD5	-0.560004	0.02993
SLC16A6	-0.559969	0.02994
RITA1	-0.559899	0.02997
HGH1	-0.559881	0.02997
BORCS6	-0.559839	0.02999
PREB	-0.559538	0.0301
AC005586.1	-0.559522	0.0301
VAT1	-0.559155	0.03023
DECR2	-0.559117	0.03025
MAPT	-0.558929	0.03031
AC016757.1	-0.558837	0.03035
CNP	-0.558633	0.03042
AGPAT2	-0.558323	0.03053
EIF4G1	-0.558243	0.03056
FBXL19	-0.557349	0.03089
CERS4	-0.557314	0.0309
TMEM208	-0.557013	0.03101
EPS8L1	-0.556955	0.03103
SPR	-0.556902	0.03105
MRPS7	-0.55666	0.03114
RIOX1	-0.556638	0.03115
BORCS8	-0.556495	0.0312
MESD	-0.556259	0.03129
CALR	-0.556197	0.03131
SLC29A3	-0.556039	0.03137
RABEP2	-0.556014	0.03138
DMAC1	-0.555849	0.03144
PFKL	-0.555825	0.03145
SUFU	-0.555715	0.03149
A1BG-AS1	-0.555588	0.03153
CNDP2	-0.555535	0.03155
ELOVL1	-0.55552	0.03156
TRPV2	-0.555372	0.03161
MAZ	-0.55476	0.03184
ARF5	-0.554674	0.03187
LSM1	-0.554642	0.03189
MBD3	-0.554625	0.03189
POLR3H	-0.554482	0.03195
FAM102A	-0.554257	0.03203
FARSA	-0.554187	0.03206
SYVN1	-0.554061	0.0321
SENP3	-0.554045	0.03211
RNF123	-0.553868	0.03218
MCOLN1	-0.553652	0.03226
SEMA6A	-0.553613	0.03227
CHCHD6	-0.553344	0.03237
CNPPD1	-0.553322	0.03238
AKR7A2	-0.553201	0.03243
TM9SF1	-0.553107	0.03246
SGSM2	-0.552859	0.03256
AC131254.1	-0.552812	0.03257
SLC39A11	-0.552437	0.03272
RPUSD1	-0.552257	0.03279
LSM2	-0.552222	0.0328
CCDC22	-0.552	0.03288
ACOT2	-0.551982	0.03289
VPS35L	-0.551832	0.03295
KIF1C	-0.551827	0.03295
PIAS4	-0.551672	0.03301
FN3K	-0.551418	0.03311
URAHP	-0.551061	0.03324
HCG4	-0.550818	0.03334
TRIM35	-0.550609	0.03342
ALDH16A1	-0.549869	0.03371
PFAS	-0.549841	0.03372
FPGS	-0.54895	0.03407
ZMYND19	-0.548655	0.03418
SH3PXD2A	-0.548239	0.03435
EXOC7	-0.547874	0.03449
TMEM160	-0.547846	0.0345
MUTYH	-0.547527	0.03463
ILKAP	-0.547342	0.0347
POLD1	-0.5473	0.03472
IFRD2	-0.547282	0.03473
ZFYVE19	-0.546955	0.03486
ACAA1	-0.546917	0.03487
MRPL34	-0.546524	0.03503
ATPAF1	-0.546356	0.0351
ZFAND3	-0.546355	0.0351
HSD17B10	-0.54607	0.03521
SBF1	-0.545779	0.03533
PRR12	-0.544812	0.03572
ATP5MC2	-0.544739	0.03575
TST	-0.544523	0.03584
DDB1	-0.544283	0.03594
FUOM	-0.544208	0.03597
HEXIM2	-0.54406	0.03603
H2AFZ	-0.543791	0.03614
C1orf109	-0.543614	0.03621
ACSF3	-0.543501	0.03626
FAM109A	-0.543353	0.03632
ASB13	-0.543271	0.03635
NSDHL	-0.542957	0.03648
AC110285.2	-0.54272	0.03658
CARD14	-0.542515	0.03666
AP1B1	-0.542201	0.03679
GSTZ1	-0.542147	0.03682
MTMR14	-0.541876	0.03693
REX1BD	-0.541749	0.03698
IDH3G	-0.541058	0.03727
RPUSD4	-0.540885	0.03734
TSC22D4	-0.540732	0.03741
CPTP	-0.540382	0.03756
FAM3A	-0.540335	0.03758
DEAF1	-0.540032	0.0377
KBTBD4	-0.53956	0.0379
PRR13P5	-0.539517	0.03792
NDUFA11	-0.539488	0.03794
AVPI1	-0.539464	0.03795
TMEM35B	-0.539442	0.03795
ABCD1	-0.539321	0.03801
PRMT5	-0.539292	0.03802
PEX14	-0.539142	0.03808
MFSD12	-0.539108	0.0381
INTS11	-0.539064	0.03812
SORT1	-0.538857	0.0382
SNX8	-0.538649	0.03829
COMTD1	-0.538347	0.03842
PPP5C	-0.537967	0.03859
PNKP	-0.537871	0.03863
FAM131A	-0.537648	0.03872
ACO2	-0.53757	0.03876
CABIN1	-0.537416	0.03882
NGRN	-0.537344	0.03886
MOCS1	-0.537318	0.03887
MARVELD1	-0.537273	0.03889
HOOK2	-0.536938	0.03903
CSNK1G2	-0.536835	0.03908
RAD23A	-0.536791	0.0391
AC092368.3	-0.536571	0.03919
HEIH	-0.536285	0.03932
THEM6	-0.535939	0.03947
TMEM134	-0.535723	0.03956
CKMT2	-0.535714	0.03957
TRIM2	-0.535549	0.03964
HMOX2	-0.535424	0.03969
ERBB3	-0.535357	0.03972
CYB5RL	-0.535319	0.03974
MFSD5	-0.534788	0.03998
FBXO44	-0.534571	0.04007
LRWD1	-0.534567	0.04007
MOGS	-0.534404	0.04015
STK16	-0.534212	0.04023
MBD1	-0.534161	0.04025
CDC34	-0.533588	0.04051
CPT2	-0.533553	0.04052
KLHL22	-0.533503	0.04055
MVK	-0.53332	0.04063
GLMP	-0.533099	0.04073
ALDH18A1	-0.532797	0.04086
DGCR2	-0.532691	0.04091
STRN4	-0.532653	0.04093
FADD	-0.532432	0.04103
FOXRED1	-0.532369	0.04106
ACSF2	-0.532127	0.04117
C19orf25	-0.532061	0.0412
CTDNEP1	-0.531774	0.04133
APH1A	-0.531638	0.04139
RENBP	-0.531613	0.0414
MBLAC1	-0.531388	0.0415
PHF23	-0.531201	0.04159
FDX2	-0.531161	0.0416
TESK2	-0.531092	0.04164
GRWD1	-0.531071	0.04165
ZSWIM8	-0.531052	0.04165
AFG3L2	-0.530884	0.04173
NPM3	-0.530557	0.04188
C19orf57	-0.530052	0.04211
NPRL3	-0.529727	0.04226
PHB2	-0.529648	0.0423
NACC1	-0.529634	0.0423
MC1R	-0.52959	0.04232
IVD	-0.529524	0.04236
PNKD	-0.529426	0.0424
B4GALT3	-0.529336	0.04244
PMF1	-0.529117	0.04254
ZNF319	-0.529077	0.04256
AP2A1	-0.528884	0.04265
CAPN10	-0.5288	0.04269
MED24	-0.528755	0.04271
RBM23	-0.528636	0.04277
MARCH2	-0.528534	0.04281
AC138969.2	-0.528495	0.04283
GPX1	-0.528428	0.04286
EXOSC7	-0.528426	0.04286
ACAD10	-0.528134	0.043
CBX6	-0.527897	0.04311
MGAT5B	-0.527762	0.04318
RAVER1	-0.527754	0.04318
GPSM3	-0.527696	0.04321
GPATCH3	-0.527557	0.04327
TPCN2	-0.527542	0.04328
SFXN2	-0.527506	0.0433
TBC1D16	-0.527365	0.04336
MPPE1	-0.527308	0.04339
PQLC1	-0.527021	0.04352
ECHS1	-0.526999	0.04353
FCMR	-0.526563	0.04374
CCDC154	-0.526527	0.04376
TWF2	-0.526245	0.04389
TMEM120B	-0.526157	0.04393
PPP4C	-0.526063	0.04398
GPR137	-0.525792	0.04411
TP53I13	-0.525555	0.04422
SDF2L1	-0.525502	0.04424
DNAJC9	-0.525388	0.0443
RAB1B	-0.525329	0.04433
ZNF710	-0.525178	0.0444
HTT	-0.524982	0.04449
HYAL2	-0.524825	0.04457
CLCN7	-0.524724	0.04462
SLC25A16	-0.524694	0.04463
MGMT	-0.524615	0.04467
HARBI1	-0.524411	0.04477
CORO1B	-0.524316	0.04481
PRMT2	-0.524192	0.04487
ATRIP	-0.524102	0.04492
HNRNPF	-0.524013	0.04496
TRIM28	-0.523985	0.04497
TSPO	-0.523838	0.04504
ATP6V0E2	-0.523805	0.04506
ACP2	-0.523743	0.04509
RNF40	-0.523515	0.0452
LRRC29	-0.523486	0.04521
RETSAT	-0.52316	0.04537
RPP25	-0.523157	0.04537
EMC9	-0.522972	0.04546
REEP4	-0.522858	0.04552
RPS19BP1	-0.522719	0.04559
ABHD14A-ACY1	-0.52271	0.04559
WBP2	-0.522577	0.04566
MID1IP1	-0.522537	0.04568
IPO13	-0.522536	0.04568
AXIN1	-0.522034	0.04592
YRDC	-0.52186	0.04601
BABAM1	-0.521831	0.04602
RTL6	-0.521663	0.0461
CTBP1-AS2	-0.521578	0.04615
ENTPD1-AS1	-0.521567	0.04615
TNIP2	-0.521464	0.0462
HCG4P7	-0.521418	0.04622
MFN2	-0.521185	0.04634
FAM212A	-0.521179	0.04634
NAA10	-0.521131	0.04637
PRICKLE3	-0.520928	0.04647
RING1	-0.520728	0.04657
EBP	-0.520673	0.04659
CDK5	-0.520136	0.04686
PRDM7	-0.519902	0.04698
JADE2	-0.519154	0.04735
FBXW5	-0.51914	0.04736
AC018553.1	-0.519063	0.0474
ARFIP2	-0.518885	0.04749
C16orf58	-0.518857	0.0475
DHCR7	-0.518545	0.04766
ISOC2	-0.518289	0.04779
TSPAN4	-0.517941	0.04796
NEIL2	-0.517621	0.04812
MRPL54	-0.517333	0.04827
SURF6	-0.517296	0.04829
TMEM101	-0.517224	0.04833
MRPS25	-0.517173	0.04835
TBL3	-0.516901	0.04849
WDR81	-0.516859	0.04851
AC011504.1	-0.516841	0.04852
SLC4A2	-0.516151	0.04887
TMEM115	-0.516005	0.04895
FZD9	-0.515992	0.04896
CERS1	-0.515817	0.04905
AC004951.2	-0.51573	0.04909
CCDC115	-0.515688	0.04911
DDX19A	-0.515556	0.04918
HKDC1	-0.515415	0.04925
TUSC2	-0.51519	0.04937
SRSF5	-0.515051	0.04944
SIN3B	-0.515042	0.04945
TRUB2	-0.514783	0.04958
HECTD3	-0.514673	0.04964
FOXD3-AS1	-0.51461	0.04967
TRAPPC6A	-0.514486	0.04973
GTPBP3	-0.514476	0.04974
HMGN2P3	-0.514108	0.04993
SERBP1P5	-0.514008	0.04998
CCDC163	-0.513805	0.05009
BCKDK	-0.513507	0.05025
UBAC1	-0.513089	0.05047
ST20-AS1	-0.512621	0.05071
DCTN2	-0.512178	0.05095
ATP13A2	-0.512123	0.05098
SDF4	-0.512115	0.05098
RNF166	-0.512109	0.05098
HS1BP3	-0.511965	0.05106
AP5S1	-0.511703	0.0512
MRPL12	-0.51149	0.05131
LYPLA2	-0.510876	0.05164
GRB2	-0.510809	0.05168
DUSP22	-0.510645	0.05176
APOE	-0.510515	0.05183
CHCHD5	-0.510493	0.05184
FOXD3	-0.510491	0.05185
NLE1	-0.509911	0.05216
RABL6	-0.509707	0.05227
TONSL	-0.509427	0.05242
ZNF142	-0.509419	0.05242
HSD17B1	-0.509086	0.0526
AK2	-0.509039	0.05263
ALDH4A1	-0.508956	0.05267
AC009690.2	-0.508706	0.05281
HNRNPCP2	-0.508489	0.05293
TGFBRAP1	-0.508336	0.05301
TTLL12	-0.508311	0.05302
FOXO4	-0.50822	0.05307			0	0	0	0	1	1	0	2	3
EML2	-0.508088	0.05315
TBC1D14	-0.50806	0.05316
AL032819.2	-0.508036	0.05317
FAM53B	-0.507995	0.0532
SLC35A2	-0.507984	0.0532
SMG5	-0.507797	0.0533
KCNAB2	-0.507731	0.05334
TOM1	-0.50771	0.05335
WDR24	-0.507598	0.05341
MPDU1	-0.507549	0.05344
HNRNPA0	-0.507515	0.05346
FRAT1	-0.50732	0.05357
TEPSIN	-0.507242	0.05361
TBX2	-0.507186	0.05364
FAM193A	-0.507086	0.0537
MED25	-0.507072	0.0537
CAMKK2	-0.50701	0.05374
GALK1	-0.506984	0.05375
PRRT1	-0.50696	0.05376
HARS2	-0.506887	0.0538
NARFL	-0.506808	0.05385
ZBTB49	-0.506704	0.05391
RN7SL67P	-0.506484	0.05403
SDC3	-0.50633	0.05411
TM7SF2	-0.506285	0.05414
CMTR1	-0.50596	0.05432
CASKIN2	-0.505884	0.05436
MRPL16	-0.50563	0.0545
CLPTM1	-0.505593	0.05452
BRF2	-0.505483	0.05458
THAP3	-0.505347	0.05466
C8orf82	-0.505344	0.05466
IMPA2	-0.505332	0.05467
FMC1	-0.50532	0.05467
SSSCA1	-0.505232	0.05472
GRPEL1	-0.505078	0.05481
MIB2	-0.50483	0.05495
